# Supplementary material for: SeXY chromosomes and the immune system: reflections after a comparative study
Source: Biol Sex Differ. 2020 Jan 14;11:3. doi: 10.1186/s13293-019-0278-y (PMC6958619; doi:10.1186/s13293-019-0278-y)
Supplement: Supplementary file 5 — Additional file 5. GO0002376 data and analysis:.This Excel file contains 2 sheets: the first with the gene-chromosome association and the second with the analysis. It formed the basis for Table 2 and Fig. 3. [file 13293_2019_278_MOESM5_ESM.xls]

## Sheet: Gene-Chr-Association
ID	Gene Name	Chr
UniProtKB:A0A075B6T8	TRAV9-1	14
UniProtKB:A0A075B6T7	TRAV6	14		Sources
UniProtKB:A0A075B6T6	TRAV12-2	14		AmiGO 2	http://amigo.geneontology.org/amigo			Date: 2019-oct-25
UniProtKB:P01160	NPPA	1		e!Ensembl	www.ensembl.org/biomart/			date: 2019-oct-25 2019-nov-4
UniProtKB:A0A075B6S9	IGKV1-37	2		GeneCards	www.genecards.org/search/			date: 2019-oct-25 2019-nov-4
UniProtKB:A0A075B6S6	IGKV2D-30	2
UniProtKB:A0A075B6S5	IGKV1-27	2		Selection:
UniProtKB:A0A075B6S4	IGKV1D-17	2		GO0002376	Immune system process
UniProtKB:A0A075B6S2	IGKV2D-29	2		Organism	Homo sapiens
UniProtKB:A0A075B6S0	TRGJ1	7		Type	protein
UniProtKB:Q9Y4E6	WDR7	18
UniProtKB:P01148	GNRH1	8
UniProtKB:A0A075B6R9	IGKV2D-24	2
UniProtKB:A0A075B6R0	TRGV2	7
UniProtKB:P01137	TGFB1	19
UniProtKB:A0A075B6Q5	IGHV3-64	14
UniProtKB:P01130	LDLR	19
UniProtKB:Q8IYJ0	PIANP	12
UniProtKB:P26842	CD27	12
UniProtKB:Q96C90	PPP1R14B	11
UniProtKB:P01127	PDGFB	22
UniProtKB:A0A075B6P5	IGKV2-28	2
UniProtKB:P01116	KRAS	12
UniProtKB:A0A075B706	TRDJ1	14
UniProtKB:P01112	HRAS	11
UniProtKB:P01111	NRAS	1
UniProtKB:P28300	LOX	5
UniProtKB:Q8WZ60	KLHL6	3
UniProtKB:P01106	MYC	8
UniProtKB:Q92802	N4BP2L2	13
UniProtKB:A0A075B6N4	TRBV25-1	7
UniProtKB:A0A075B6N3	TRBV24-1	7
UniProtKB:A0A075B6N2	TRBV20-1	7
UniProtKB:A0A075B6N1	TRBV19	7
UniProtKB:Q05655	PRKCD	3
UniProtKB:Q99536	VAT1	17
UniProtKB:Q86YV0	RASAL3	19
UniProtKB:Q92831	KAT2B	3
UniProtKB:Q92833	JARID2	6
UniProtKB:A0A075B6K6	IGLV4-3	22
UniProtKB:A0A075B6K5	IGLV3-9	22
UniProtKB:A0A075B6K4	IGLV3-10	22
UniProtKB:A0A075B6K2	IGLV3-12	22
UniProtKB:A0A075B6K0	IGLV3-16	22
UniProtKB:A0A075B6J9	IGLV2-18	22
UniProtKB:A0A075B6J6	IGLV3-22	22
UniProtKB:Q92845	KIFAP3	1
UniProtKB:A0A075B6J2	IGLV2-33	22
UniProtKB:A0A075B6J1	IGLV5-37	22
UniProtKB:Q99572	P2RX7	12
UniProtKB:Q99576	TSC22D3	X
UniProtKB:Q8TF62	ATP8B4	5
UniProtKB:P43246	MSH2	2
UniProtKB:P43243	MATR3	5
UniProtKB:A0A075B6I9	IGLV7-46	22
UniProtKB:A0A075B6I7	IGLV5-48	22
UniProtKB:A0A075B6I6	IGLV1-50	22
UniProtKB:A0A075B6I4	IGLV10-54	22
UniProtKB:A0A075B6I3	IGLV11-55	22
UniProtKB:A0A075B6I1	IGLV4-60	22
UniProtKB:A0A075B6I0	IGLV8-61	22
UniProtKB:P11388	TOP2A	17
UniProtKB:Q8TF74	WIPF2	17
UniProtKB:P43235	CTSK	1
UniProtKB:A0A075B6H9	IGLV4-69	22
UniProtKB:A0A075B6H8	IGKV1D-42	2
UniProtKB:A0A075B6H7	IGKV3-7	2
UniProtKB:Q6UX27	VSTM1	19
UniProtKB:Q9Y4K3	TRAF6	11
UniProtKB:Q92882	OSTF1	9
UniProtKB:P18084	ITGB5	3
UniProtKB:P18074	ERCC2	19
UniProtKB:P06681	C2	6
UniProtKB:P18065	IGFBP2	2
UniProtKB:P11309	PIM1	6
UniProtKB:P18031	PTPN1	20
UniProtKB:P21333	FLNA	X
UniProtKB:Q5TCZ1	SH3PXD2A	10
UniProtKB:P28066	PSMA5	1
UniProtKB:Q15848	ADIPOQ	3
UniProtKB:Q5TCY1	TTBK1	6
UniProtKB:P28070	PSMB4	1
UniProtKB:Q15836	VAMP3	1
UniProtKB:Q15833	STXBP2	19
UniProtKB:P21359	NF1	17
UniProtKB:P48509	CD151	11
UniProtKB:Q00013	MPP1	X
UniProtKB:P21583	KITLG	12
UniProtKB:P21580	TNFAIP3	6
UniProtKB:Q8WYA6	CTNNBL1	20
UniProtKB:P21554	CNR1	6
UniProtKB:P48745	CCN3	8
UniProtKB:P48740	MASP1	3
UniProtKB:P16885	PLCG2	16
UniProtKB:P48736	PIK3CG	7
UniProtKB:Q7L591	DOK3	5
UniProtKB:P16871	IL7R	5
UniProtKB:Q7L576	CYFIP1	15
UniProtKB:P26927	MST1	3
UniProtKB:P40225	THPO	3
UniProtKB:O14966	RAB29	1
UniProtKB:P40222	TXLNA	1
UniProtKB:A0A0B4J245	TRAV12-1	14
UniProtKB:A0A0B4J244	TRAV3	14
UniProtKB:A0A0B4J241	TRAV13-1	14
UniProtKB:A0A0B4J240	TRAV10	14
UniProtKB:P35555	FBN1	15
UniProtKB:A0A0B4J235	TRAV13-2	14
UniProtKB:A0A0B4J234	TRAV2	14
UniProtKB:O14944	EREG	4
UniProtKB:P40200	CD96	3
UniProtKB:Q12899	TRIM26	6
UniProtKB:O14939	PLD2	17
UniProtKB:Q12891	HYAL2	3
UniProtKB:O14931	NCR3	6
UniProtKB:Q12888	TP53BP1	15
UniProtKB:O14920	IKBKB	8
UniProtKB:A0A0B4J200	TRBJ2-3	7
UniProtKB:A6NMB1	SIGLEC16	19
UniProtKB:Q12866	MERTK	2
UniProtKB:Q12864	CDH17	8
UniProtKB:Q12851	MAP4K2	11
UniProtKB:Q12846	STX4	16
UniProtKB:Q12840	KIF5A	12
UniProtKB:P15018	LIF	22
UniProtKB:Q12837	POU4F2	4
UniProtKB:Q12836	ZP4	1
UniProtKB:P50453	SERPINB9	6
UniProtKB:P09429	HMGB1	13
UniProtKB:Q9BQI3	EIF2AK1	7
UniProtKB:P02724	GYPA	4
UniProtKB:A0A0A0MT36	IGKV6D-21	2
UniProtKB:P04626	ERBB2	17
UniProtKB:Q9UQC2	GAB2	11
UniProtKB:P02747	C1QC	1
UniProtKB:P02766	TTR	18
UniProtKB:P57103	SLC8A3	14
UniProtKB:Q9UQF2	MAPK8IP1	11
UniProtKB:P02776	PF4	4
UniProtKB:P02787	TF	3
UniProtKB:P02788	LTF	3
UniProtKB:Q969X1	TMBIM1	2
UniProtKB:P40199	CEACAM6	19
UniProtKB:P40198	CEACAM3	19
UniProtKB:Q02556	IRF8	16
UniProtKB:P40189	IL6ST	5
UniProtKB:Q9UQL6	HDAC5	17
UniProtKB:Q02548	PAX5	9
UniProtKB:Q969R8	ITFG2	12
UniProtKB:Q9H1D9	POLR3F	20
UniProtKB:Q969Q6	PPP2R3C	14
UniProtKB:Q969Q5	RAB24	5
UniProtKB:Q969Q4	ARL11	13
UniProtKB:O14896	IRF6	1
UniProtKB:P60602	ROMO1	20
UniProtKB:Q02505	MUC3A	7
UniProtKB:O14879	IFIT3	10
UniProtKB:O14862	AIM2	1
UniProtKB:P16070	CD44	11
UniProtKB:O14843	FFAR3	19
UniProtKB:P35443	THBS4	5
UniProtKB:O14836	TNFRSF13B	17
UniProtKB:O14818	PSMA7	20
UniProtKB:Q12774	ARHGEF5	7
UniProtKB:Q12770	SCAP	3
UniProtKB:Q969H0	FBXW7	4
UniProtKB:O14802	POLR3A	10
UniProtKB:P50395	GDI2	10
UniProtKB:A0A0A0MTA7	TRBJ2-1	7
UniProtKB:A0A0A0MTA4	TRBJ2-5	7
UniProtKB:Q969E1	LEAP2	5
UniProtKB:Q969D9	TSLP	5
UniProtKB:A0A0A0MT76	IGLJ1	22
UniProtKB:P57087	JAM2	21
UniProtKB:Q9H992	LDOC1	X	MAR7
UniProtKB:P57075	UBASH3A	21
UniProtKB:Q7Z6P3	RAB44	6
UniProtKB:P23458	JAK1	1
UniProtKB:P46663	BDKRB1	14
UniProtKB:P23443	RPS6KB1	17
UniProtKB:Q9NZS2	KLRF1	12
UniProtKB:Q8N6F7	GCSAM	3
UniProtKB:A0A0J9YWX3	TRBJ1-6	7
UniProtKB:Q9BXB1	LGR4	11
UniProtKB:Q9NZV6	MSRB1	16
UniProtKB:Q7Z6K4	NRARP	9
UniProtKB:Q8N6C8	LILRA3	19
UniProtKB:Q7Z6J0	SH3RF1	4
UniProtKB:Q495A1	TIGIT	3
UniProtKB:P78504	JAG1	20
UniProtKB:A0A0J9YX35	IGHV3-64D	14
UniProtKB:Q13554	CAMK2B	7
UniProtKB:Q13555	CAMK2G	10
UniProtKB:Q8TCZ2	CD99L2	X-Y
UniProtKB:A0A0J9YWP8	TRBJ1-3	7
UniProtKB:P33681	CD80	3
UniProtKB:P0CF74	IGLC6	22
UniProtKB:Q13568	IRF5	7
UniProtKB:A0A0J9YX06	TRBJ1-2	7
UniProtKB:P78563	ADARB1	21
UniProtKB:Q9BXL7	CARD11	7
UniProtKB:Q7Z6A9	BTLA	3
UniProtKB:P01782	IGHV3-9	14
UniProtKB:P01780	IGHV3-7	14
UniProtKB:Q8N690	DEFB119	20
UniProtKB:Q9BXN2	CLEC7A	12
UniProtKB:Q8N687	DEFB125	20
UniProtKB:P01772	IGHV3-33	14
UniProtKB:P01768	IGHV3-30	14
UniProtKB:P01767	IGHV3-53	14
UniProtKB:P01766	IGHV3-13	14
UniProtKB:P01764	IGHV3-23	14
UniProtKB:P01763	IGHV3-48	14
UniProtKB:P01762	IGHV3-11	14
UniProtKB:Q9BY15	ADGRE3	19
UniProtKB:P56945	BCAR1	16
UniProtKB:P08476	INHBA	7
UniProtKB:P01743	IGHV1-46	14
UniProtKB:P08473	MME	3
UniProtKB:P41182	BCL6	3
UniProtKB:P01737	TRAV8-4	14
UniProtKB:P01733	TRBV12-3	7
UniProtKB:P01732	CD8A	2
UniProtKB:P01717	IGLV3-25	22
UniProtKB:P01715	IGLV3-1	22
UniProtKB:P01714	IGLV3-19	22
UniProtKB:P28907	CD38	4
UniProtKB:P01709	IGLV2-8	22
UniProtKB:P01706	IGLV2-11	22
UniProtKB:P01705	IGLV2-23	22
UniProtKB:P01704	IGLV2-14	22
UniProtKB:Q9P000	COMMD9	11
UniProtKB:P01701	IGLV1-51	22
UniProtKB:P01700	IGLV1-47	22
UniProtKB:P55265	ADAR	1
UniProtKB:Q9BXW6	OSBPL1A	18
UniProtKB:Q8N5M9	JAGN1	3
UniProtKB:P23396	RPS3	11
UniProtKB:F5H2E7	LTBR	12
UniProtKB:A0A0B4J1U7	IGHV6-1	14
UniProtKB:Q7Z5R6	APBB1IP	10
UniProtKB:A0A0B4J1V1	IGHV3-21	14
UniProtKB:A0A0B4J1V2	IGHV2-26	14
UniProtKB:P55211	CASP9	1
UniProtKB:Q92838	EDA	X
UniProtKB:A0A0B4J1V6	IGHV3-73	14
UniProtKB:A0A0J9YVY3	IGHV7-4-1	14
UniProtKB:Q8N5F7	NKAP	X
UniProtKB:P18669	PGAM1	10
UniProtKB:Q7Z5L9	IRF2BP2	1
UniProtKB:P11912	CD79A	19
UniProtKB:Q8N5C8	TAB3	X
UniProtKB:P51451	BLK	8
UniProtKB:A0A0J9YW62	A0A0J9YW62	ND excluded
UniProtKB:Q00653	NFKB2	10
UniProtKB:P18627	LAG3	12
UniProtKB:P0CG48	UBC	12
UniProtKB:Q7Z5G4	GOLGA7	8
UniProtKB:Q07352	ZFP36L1	14
UniProtKB:Q6L8Q7	PDE12	3
UniProtKB:Q07343	PDE4B	1
UniProtKB:Q00610	CLTC	17
UniProtKB:Q6UX06	OLFM4	13
UniProtKB:Q9BYH8	NFKBIZ	3
UniProtKB:Q07325	CXCL9	4
UniProtKB:Q9BYJ4	TRIM34	11
UniProtKB:P41212	ETV6	12
UniProtKB:Q9H467	CUEDC2	10
UniProtKB:P01699	IGLV1-44	22
UniProtKB:Q7Z5A8	TAFA3	1
UniProtKB:P18428	LBP	20
UniProtKB:Q13835	PKP1	1
UniProtKB:P51686	CCR9	3
UniProtKB:Q9Y315	DERA	12
UniProtKB:Q7Z3E1	TIPARP	3
UniProtKB:A6NC98	CCDC88B	11
UniProtKB:A5LHX3	PSMB11	14
UniProtKB:P28676	GCA	2
UniProtKB:Q8N387	MUC15	11
UniProtKB:P80162	CXCL6	4
UniProtKB:P08195	SLC3A2	11
UniProtKB:P21926	CD9	12
UniProtKB:P08174	CD55	1
UniProtKB:Q9HBE5	IL21R	16
UniProtKB:C9JQL5	C9JQL5	ND excluded
UniProtKB:Q9HBG7	LY9	1
UniProtKB:P80108	GPLD1	6
UniProtKB:Q7Z2W4	ZC3HAV1	7
UniProtKB:Q9HBH9	MKNK2	19
UniProtKB:P08123	COL1A2	7
UniProtKB:Q7RTR0	NLRP9	19
UniProtKB:P04921	GYPC	2
UniProtKB:P23083	IGHV1-2	14
UniProtKB:Q92835	INPP5D	2
UniProtKB:P11684	SCGB1A1	11
UniProtKB:Q92560	BAP1	3
UniProtKB:P11678	EPX	17
UniProtKB:Q92841	DDX17	22
UniProtKB:Q92844	TANK	2
UniProtKB:Q92570	NR4A3	9
UniProtKB:Q92574	TSC1	9
UniProtKB:Q7RTM1	OTOP1	4
UniProtKB:Q92583	CCL17	16
UniProtKB:A4D2B8	PMS2P1	7
UniProtKB:Q8N2G8	GHDC	17
UniProtKB:Q13905	RAPGEF1	9
UniProtKB:Q9HC73	CRLF2	X-Y
UniProtKB:Q07065	CKAP4	12
UniProtKB:Q99697	PITX2	4
UniProtKB:P63165	SUMO1	2
UniProtKB:P06126	CD1A	1
UniProtKB:Q07021	C1QBP	17
UniProtKB:P80098	CCL7	17
UniProtKB:P36894	BMPR1A	10
UniProtKB:Q8N292	GAPT	5
UniProtKB:P80075	CCL8	17
UniProtKB:Q10589	BST2	19
UniProtKB:Q10588	BST1	4
UniProtKB:P28562	DUSP1	5
UniProtKB:P01344	IGF2	11
UniProtKB:P21802	FGFR2	10
UniProtKB:P08069	IGF1R	15
UniProtKB:Q14393	GAS6	13
UniProtKB:Q14392	LRRC32	11
UniProtKB:Q9NPD3	EXOSC4	8
UniProtKB:P05164	MPO	17
UniProtKB:P05161	ISG15	1
UniProtKB:P05156	CFI	4
UniProtKB:P05155	SERPING1	11
UniProtKB:Q93033	CD101	1
UniProtKB:Q14330	GPR18	13
UniProtKB:P05113	IL5	5
UniProtKB:P05112	IL4	5
UniProtKB:P05111	INHA	2
UniProtKB:P05109	S100A8	1
UniProtKB:P05107	ITGB2	21
UniProtKB:Q14314	FGL2	7
UniProtKB:P20061	TCN1	11
UniProtKB:P35869	AHR	7
UniProtKB:Q9UMR7	CLEC4A	12
UniProtKB:Q9NPP4	NLRC4	2
UniProtKB:P15391	CD19	16
UniProtKB:P20036	HLA-DPA1	6
UniProtKB:P03986	TRGC2	7
UniProtKB:P27105	STOM	9
UniProtKB:P20023	CR2	1
UniProtKB:P03979	TRGV3	7
UniProtKB:P03973	SLPI	20
UniProtKB:Q9UN79	SOX13	1
UniProtKB:Q9UMW8	USP18	22
UniProtKB:P62195	PSMC5	17
UniProtKB:Q9NQ66	PLCB1	20
UniProtKB:P62191	PSMC1	14
UniProtKB:P03956	MMP1	11
UniProtKB:P54753	EPHB3	3
UniProtKB:P05067	APP	21	!
UniProtKB:P15311	EZR	6
UniProtKB:P15309	ACPP	3
UniProtKB:P30281	CCND3	6
UniProtKB:P30273	FCER1G	1
UniProtKB:A0A087WYE8	IGHV1OR21-1	21
UniProtKB:O00139	KIF2A	5
UniProtKB:Q9BXA5	SUCNR1	3
UniProtKB:O95067	CCNB2	15
UniProtKB:O60706	ABCC9	12
UniProtKB:Q96L92	SNX27	1
UniProtKB:P05090	APOD	3
UniProtKB:P05089	ARG1	6
UniProtKB:Q9C000	NLRP1	17
UniProtKB:P30203	CD6	11
UniProtKB:Q14289	PTK2B	8
UniProtKB:Q9C019	TRIM15	6
UniProtKB:Q12948	FOXC1	6
UniProtKB:Q9C035	TRIM5	11
UniProtKB:Q14258	TRIM25	17
UniProtKB:Q14254	FLOT2	17
UniProtKB:Q9UNK0	STX8	17
UniProtKB:Q9UNK4	PLA2G2D	1
UniProtKB:Q14246	ADGRE1	19
UniProtKB:Q14242	SELPLG	12
UniProtKB:Q460N5	PARP14	3
UniProtKB:P05026	ATP1B1	1
UniProtKB:Q14232	EIF2B1	12
UniProtKB:P05019	IGF1	12
UniProtKB:P05015	IFNA16	9
UniProtKB:P05014	IFNA4	9
UniProtKB:P05013	IFNA6	9
UniProtKB:Q96LB9	PGLYRP3	1
UniProtKB:O15123	ANGPT2	8
UniProtKB:O15126	SCAMP1	5
UniProtKB:P05000	IFNW1	9
UniProtKB:Q14213	EBI3	19
UniProtKB:Q96LC7	SIGLEC10	19
UniProtKB:Q14210	LY6D	8
UniProtKB:Q14204	DYNC1H1	14
UniProtKB:Q14203	DCTN1	2
UniProtKB:Q12983	BNIP3	10
UniProtKB:Q02241	KIF23	15
UniProtKB:Q9BU76	C1orf35	1	MMTAG2
UniProtKB:Q02223	TNFRSF17	16
UniProtKB:P04211	IGLV7-43	22
UniProtKB:Q8N9M5	TMEM102	17
UniProtKB:Q9BTY2	FUCA2	6
UniProtKB:O14576	DYNC1I1	7
UniProtKB:O43164	PJA2	5
UniProtKB:P23771	GATA3	10
UniProtKB:P23769	GATA2	3
UniProtKB:Q9GZN7	ROGDI	16
UniProtKB:Q9NWQ8	PAG1	8
UniProtKB:O14544	SOCS6	18
UniProtKB:O14543	SOCS3	17
UniProtKB:P04264	KRT1	12
UniProtKB:P04271	S100B	21
UniProtKB:O14514	ADGRB1	8
UniProtKB:Q01826	SATB1	3
UniProtKB:Q9GZU1	MCOLN1	19
UniProtKB:Q13233	MAP3K1	5
UniProtKB:Q9GZX9	TWSG1	18
UniProtKB:Q96S55	WRNIP1	6
UniProtKB:P46934	NEDD4	15
UniProtKB:A6NI73	LILRA5	19
UniProtKB:P13498	CYBA	16
UniProtKB:Q13291	SLAMF1	1
UniProtKB:Q86W26	NLRP10	11
UniProtKB:P13473	LAMP2	X
UniProtKB:P80748	IGLV3-21	22
UniProtKB:P08779	KRT16	17
UniProtKB:Q9HBH0	RHOF	12
UniProtKB:Q02156	PRKCE	2
UniProtKB:Q92503	SEC14L1	17
UniProtKB:O14492	SH2B2	7
UniProtKB:P08709	F7	13
UniProtKB:P08708	RPS17	15
UniProtKB:Q9P2K8	EIF2AK4	15
UniProtKB:P35052	GPC1	2
UniProtKB:Q9NY25	CLEC5A	7
UniProtKB:P35030	PRSS3	9
UniProtKB:A0A0B4J203	A0A0B4J203	ND excluded
UniProtKB:A0AV96	RBM47	4
UniProtKB:Q9NY59	SMPD3	16
UniProtKB:Q9P2D1	CHD7	8
UniProtKB:Q00978	IRF9	14
UniProtKB:A0A0B4J237	TRAV8-2	14
UniProtKB:A0A0B4J238	TRAV1-2	14
UniProtKB:Q13304	GPR17	2
UniProtKB:A0A0B4J248	TRAV1-1	14
UniProtKB:A0A0B4J249	TRAV5	14
UniProtKB:Q9UKX2	MYH2	17
UniProtKB:A0A0B4J262	TRAV8-6	14
UniProtKB:A0A0B4J263	TRAV39	14
UniProtKB:A0A0B4J264	TRAV38-1	14
UniProtKB:A0A0B4J265	TRAV26-2	14
UniProtKB:A0A0B4J266	TRAV41	14
UniProtKB:A0A0B4J268	TRAV4	14
UniProtKB:P78310	CXADR	21
UniProtKB:A0A0B4J1V0	IGHV3-15	14
UniProtKB:A0A0B4J271	TRAV12-3	14
UniProtKB:A0A0B4J272	TRAV24	14
UniProtKB:A0A0B4J273	TRAV34	14
UniProtKB:A0A0B4J276	TRAV25	14
UniProtKB:A0A0B4J1V7	IGHV7-81	14
UniProtKB:A0A0B4J279	TRAV21	14
UniProtKB:Q01974	ROR2	9
UniProtKB:Q9BVG3	TRIM62	1
UniProtKB:Q96T37	RBM15	1
UniProtKB:A0A0B4J1X8	IGHV3-43	14
UniProtKB:Q13361	MFAP5	12
UniProtKB:O00548	DLL1	6
UniProtKB:A6NGU5	GGT3P	22
UniProtKB:P13385	TDGF1	3
UniProtKB:Q9P1W8	SIRPG	20
UniProtKB:P14625	HSP90B1	12
UniProtKB:Q8N884	CGAS	6
UniProtKB:P60900	PSMA6	14
UniProtKB:P40429	RPL13A	19
UniProtKB:P40424	PBX1	1
UniProtKB:A0A5A6	TRBV11-3	7
UniProtKB:P15291	B4GALT1	9
UniProtKB:P15289	ARSA	22
UniProtKB:P15260	IFNGR1	6
UniProtKB:A0A0K0K1G8	TRBV10-2	7
UniProtKB:A0A0K0K1G6	TRBV10-3	7
UniProtKB:Q9NQT4	EXOSC5	19
UniProtKB:Q9NQT5	EXOSC3	9
UniProtKB:P35716	SOX11	2
UniProtKB:P35712	SOX6	11
UniProtKB:P19474	TRIM21	11
UniProtKB:P15248	IL9	5
UniProtKB:A0A0K0K1E9	TRBV7-7	7
UniProtKB:A0A0K0K1D8	TRBV6-1	7
UniProtKB:A0A0K0K1C4	TRBV27	7
UniProtKB:A0A0K0K1C0	TRBV11-1	7
UniProtKB:A0A0K0K1B3	TRBV30	7
UniProtKB:A0A0K0K1A5	TRBV6-5	7
UniProtKB:A0A0K0K1A3	TRBV10-1	7
UniProtKB:P45985	MAP2K4	17
UniProtKB:P45984	MAPK9	5
UniProtKB:P45983	MAPK8	10
UniProtKB:Q9C0K0	BCL11B	14
UniProtKB:Q9NRA0	SPHK2	19
UniProtKB:P30101	PDIA3	15
UniProtKB:Q14185	DOCK1	10
UniProtKB:Q6P1J9	CDC73	1
UniProtKB:Q29983	MICA	6
UniProtKB:Q29980	MICB	6
UniProtKB:Q9UIR0	BTNL2	6
UniProtKB:P60880	SNAP25	20
UniProtKB:Q14166	TTLL12	22
UniProtKB:Q14165	MLEC	12
UniProtKB:Q14160	SCRIB	8
UniProtKB:Q02763	TEK	9
UniProtKB:Q6ZMZ0	RNF19B	1
UniProtKB:Q02750	MAP2K1	15
UniProtKB:O15204	ADAMDEC1	8
UniProtKB:O15205	UBD	6
UniProtKB:Q14134	TRIM29	11
UniProtKB:Q02742	GCNT1	9
UniProtKB:Q09472	EP300	22
UniProtKB:P05106	ITGB3	17
UniProtKB:Q14116	IL18	11
UniProtKB:Q14114	LRP8	1
UniProtKB:Q14106	TOB2	22
UniProtKB:A0A087WX48	A0A087WX48	ND excluded
UniProtKB:Q5EBL8	PDZD11	X
UniProtKB:Q86SX6	GLRX5	14
UniProtKB:A0A0A0MRZ8	IGKV3D-11	2
UniProtKB:Q92530	PSMF1	20
UniProtKB:P40306	PSMB10	16
UniProtKB:P40305	IFI27	14
UniProtKB:P15169	CPN1	10
UniProtKB:Q9H6Q4	CIAO3	16
UniProtKB:P15153	RAC2	22
UniProtKB:Q12979	ABR	17
UniProtKB:P15151	PVR	19
UniProtKB:P35613	BSG	19
UniProtKB:P35612	ADD2	2
UniProtKB:P35611	ADD1	4
UniProtKB:P15144	ANPEP	15
UniProtKB:Q12968	NFATC3	16
UniProtKB:Q12965	MYO1E	15
UniProtKB:P01034	CST3	20
UniProtKB:P01031	C5	9
UniProtKB:Q99603	TRGV9	7
UniProtKB:Q8WXW3	PIBF1	13
UniProtKB:P01024	C3	19
UniProtKB:Q99612	KLF6	10
UniProtKB:Q8IZK6	MCOLN2	1
UniProtKB:P01011	SERPINA3	14
UniProtKB:P62979	RPS27A	2
UniProtKB:P01009	SERPINA1	14
UniProtKB:P01008	SERPINC1	1
UniProtKB:Q8WU39	MZB1	5
UniProtKB:Q5RKV6	EXOSC6	16
UniProtKB:Q92934	BAD	11
UniProtKB:Q99661	KIF2C	1
UniProtKB:Q05516	ZBTB16	11
UniProtKB:Q05513	PRKCZ	1
UniProtKB:P38484	IFNGR2	21
UniProtKB:Q92956	TNFRSF14	1
UniProtKB:Q99684	GFI1	1
UniProtKB:P31749	AKT1	14
UniProtKB:P11279	LAMP1	13
UniProtKB:Q7L0X0	TRIL	7
UniProtKB:P11274	BCR	22
UniProtKB:O76096	CST7	20
UniProtKB:O76074	PDE5A	4
UniProtKB:O76064	RNF8	6
UniProtKB:Q8WXI8	CLEC4D	12
UniProtKB:P11226	MBL2	10
UniProtKB:P11216	PYGB	20
UniProtKB:P11215	ITGAM	16
UniProtKB:Q15768	EFNB3	17
UniProtKB:Q15762	CD226	18
UniProtKB:Q15761	NPY5R	4
UniProtKB:W6CW81	PYDC5	1
UniProtKB:P53396	ACLY	17
UniProtKB:Q8WXG1	RSAD2	2
UniProtKB:Q15750	TAB1	22
UniProtKB:O76027	ANXA9	1
UniProtKB:Q8WXF1	PSPC1	13
UniProtKB:Q15744	CEBPE	14
UniProtKB:Q15743	GPR68	14
UniProtKB:Q8WXE9	STON2	14
UniProtKB:P10620	MGST1	12
UniProtKB:Q15723	ELF2	4
UniProtKB:Q5TC82	RC3H1	1
UniProtKB:P09668	CTSH	15
UniProtKB:P53355	DAPK1	9
UniProtKB:P10966	CD8B	2
UniProtKB:P19878	NCF2	1
UniProtKB:P25445	FAS	10
UniProtKB:P31995	FCGR2C	1
UniProtKB:P34897	SHMT2	12
UniProtKB:P39900	MMP12	11
UniProtKB:P21462	FPR1	19
UniProtKB:P40933	IL15	4
UniProtKB:P47992	XCL1	1
UniProtKB:P49918	CDKN1C	11
UniProtKB:P21453	S1PR1	1
UniProtKB:P59044	NLRP6	11
UniProtKB:P01308	INS	11
UniProtKB:P43490	NAMPT	7
UniProtKB:P43489	TNFRSF4	1
UniProtKB:O00754	MAN2B1	19
UniProtKB:Q08ET2	SIGLEC14	19
UniProtKB:Q7L804	RAB11FIP2	10
UniProtKB:A0JD37	TRDV3	14
UniProtKB:A0JD36	TRDV2	14
UniProtKB:Q05823	RNASEL	1
UniProtKB:A0JD32	TRAV38-2DV8	14
UniProtKB:Q9Y3I1	FBXO7	22
UniProtKB:Q8IX19	MCEMP1	19
UniProtKB:Q8N1L9	BATF2	11
UniProtKB:Q9HCL2	GPAM	10
UniProtKB:Q8N1K5	THEMIS	6
UniProtKB:Q9HCN6	GP6	19
UniProtKB:Q8IWT6	LRRC8A	9
UniProtKB:A0A0J9YXM7	TRBJ1-5	7
UniProtKB:P06899	HIST1H2BJ	6
UniProtKB:Q5S007	LRRK2	12
UniProtKB:P43403	ZAP70	2
UniProtKB:P51817	PRKX	X
UniProtKB:O76036	NCR1	19
UniProtKB:Q8N1F8	STK11IP	2
UniProtKB:P16452	EPB42	15
UniProtKB:P51828	ADCY7	16
UniProtKB:Q9NR97	TLR8	X
UniProtKB:P11511	CYP19A1	15
UniProtKB:P53680	AP2S1	19
UniProtKB:P53667	LIMK1	7
UniProtKB:P18206	VCL	10
UniProtKB:Q8TDB6	DTX3L	3
UniProtKB:Q9HCY8	S100A14	1
UniProtKB:P53634	CTSC	11
UniProtKB:P48960	ADGRE5	19	CD97
UniProtKB:Q6J4K2	SLC8B1	12
UniProtKB:P53618	COPB1	11
UniProtKB:P21754	ZP3	7
UniProtKB:P28482	MAPK1	22
UniProtKB:P21730	C5AR1	19
UniProtKB:Q10471	GALNT2	1
UniProtKB:P26715	KLRC1	12
UniProtKB:P01258	CALCA	11
UniProtKB:Q99616	CCL13	17
UniProtKB:Q8IXH8	CDH26	20
UniProtKB:Q8N149	LILRA2	19
UniProtKB:Q8N143	BCL6B	17
UniProtKB:Q8N138	ORMDL3	17
UniProtKB:Q5TEJ8	THEMIS2	1
UniProtKB:Q8N119	MMP21	10
UniProtKB:Q99439	CNN2	19
UniProtKB:P31997	CEACAM8	19
UniProtKB:P31994	FCGR2B	1
UniProtKB:Q8N104	DEFB106A	8
UniProtKB:P68871	HBB	11
UniProtKB:Q99466	NOTCH4	6
UniProtKB:Q99467	CD180	5
UniProtKB:P43353	ALDH3B1	11
UniProtKB:Q8IXQ6	PARP9	3
UniProtKB:P31949	S100A11	1
UniProtKB:P31941	APOBEC3A	22
UniProtKB:Q99497	PARK7	1
UniProtKB:P11474	ESRRA	11
UniProtKB:O94855	SEC24D	4
UniProtKB:O94856	NFASC	1
UniProtKB:Q9UBR5	CKLF	16
UniProtKB:Q86XR7	TICAM2	5
UniProtKB:P13051	UNG	12
UniProtKB:P68402	PAFAH1B2	11
UniProtKB:P01624	IGKV3-15	2
UniProtKB:P13010	XRCC5	2
UniProtKB:O95711	LY86	6
UniProtKB:O95716	RAB3D	19
UniProtKB:P01619	IGKV3-20	2
UniProtKB:P01615	IGKV2D-28	2
UniProtKB:P01614	IGKV2D-40	2
UniProtKB:Q7KYR7	BTN2A1	6
UniProtKB:P01611	IGKV1D-12	2
UniProtKB:P55160	NCKAP1L	12
UniProtKB:Q8N4N8	KIF2B	17
UniProtKB:P08311	CTSG	14
UniProtKB:Q6N021	TET2	4
UniProtKB:P23297	S100A1	1
UniProtKB:Q3KP66	INAVA	1
UniProtKB:Q5KU26	COLEC12	18
UniProtKB:O00478	BTN3A3	6
UniProtKB:O00481	BTN3A1	6
UniProtKB:Q7Z4R8	C6orf120	6
UniProtKB:P16109	SELP	1
UniProtKB:P23246	SFPQ	1
UniProtKB:Q00597	FANCC	9
UniProtKB:A0A0B4J2H0	IGHV1-69D	14
UniProtKB:Q8N4F0	BPIFB2	20
UniProtKB:P11836	MS4A1	11
UniProtKB:P11831	SRF	6
UniProtKB:Q00577	PURA	5
UniProtKB:P10301	RRAS	19
UniProtKB:P53990	IST1	16
UniProtKB:P53985	SLC16A1	1
UniProtKB:Q92785	DPF2	11
UniProtKB:Q96A25	TMEM106A	17
UniProtKB:Q00534	CDK6	7
UniProtKB:Q8TAA3	PSMA8	18
UniProtKB:P18510	IL1RN	2
UniProtKB:Q13740	ALCAM	3
UniProtKB:P18509	ADCYAP1	18
UniProtKB:Q13769	THOC5	22
UniProtKB:Q9Y2A7	NCKAP1	2
UniProtKB:O00744	WNT10B	12
UniProtKB:Q13797	ITGA9	3
UniProtKB:P01599	IGKV1-17	2
UniProtKB:P01597	IGKV1-39	2
UniProtKB:P01594	IGKV1-33	2
UniProtKB:P01593	IGKV1D-33	2
UniProtKB:P01591	JCHAIN	4
UniProtKB:Q9BZM4	ULBP3	6
UniProtKB:P01589	IL2RA	10
UniProtKB:P01588	EPO	7
UniProtKB:P01584	IL1B	2
UniProtKB:P01583	IL1A	2
UniProtKB:P06331	IGHV4-34	14
UniProtKB:P01579	IFNG	12
UniProtKB:P01570	IFNA14	9
UniProtKB:P01567	IFNA7	9
UniProtKB:P01566	IFNA10	9
UniProtKB:Q03519	TAP2	6
UniProtKB:Q8N474	SFRP1	8
UniProtKB:P01562	IFNA1	9
UniProtKB:O94992	HEXIM1	17
UniProtKB:Q99102	MUC4	3
UniProtKB:Q9BZS1	FOXP3	X
UniProtKB:P80217	IFI35	17
UniProtKB:P08246	ELANE	19
UniProtKB:Q8N423	LILRB2	19
UniProtKB:P55087	AQP4	18
UniProtKB:P55085	F2RL1	5
UniProtKB:P08238	HSP90AB1	6
UniProtKB:P08236	GUSB	7
UniProtKB:P43686	PSMC4	19
UniProtKB:Q05397	PTK2	8
UniProtKB:Q8WVV5	BTN2A2	6
UniProtKB:Q99873	PRMT1	19
UniProtKB:Q6GTX8	LAIR1	19
UniProtKB:P16619	CCL3L1	17
UniProtKB:Q7KZ85	SUPT6H	17
UniProtKB:Q99836	MYD88	3
UniProtKB:Q8WTP8	AEN	15
UniProtKB:Q9Y5X0	SNX10	7
UniProtKB:Q8WW32	HMGB4	1
UniProtKB:P01100	FOS	14
UniProtKB:Q99829	CPNE1	20
UniProtKB:Q99828	CIB1	15
UniProtKB:A0A0J9YWU9	A0A0J9YWU9	ND excluded
UniProtKB:Q8WVQ1	CANT1	17
UniProtKB:Q05315	CLC	19
UniProtKB:P58753	TIRAP	11
UniProtKB:Q9Y5Y0	FLVCR1	1
UniProtKB:A0A0J9YX75	TRBV6-9	7
UniProtKB:Q99814	EPAS1	2
UniProtKB:Q9Y5Y4	PTGDR2	11
UniProtKB:Q8WVN6	SECTM1	17
UniProtKB:Q9Y5Z4	HEBP2	6
UniProtKB:P06396	GSN	9
UniProtKB:A0A0J9YXA8	TRBJ1-1	7
UniProtKB:P06702	S100A9	1
UniProtKB:P06315	IGKV5-2	2
UniProtKB:P06310	IGKV2-30	2
UniProtKB:Q5TA89	HES5	1
UniProtKB:Q96DR8	MUCL1	12
UniProtKB:Q8WVC0	LEO1	15
UniProtKB:P06737	PYGL	14
UniProtKB:A0A0J9YXG5	TRBJ1-4	7
UniProtKB:P06746	POLB	8
UniProtKB:Q6YI46	TMEM64	8
UniProtKB:P16591	FER	5
UniProtKB:P17481	HOXB8	17
UniProtKB:P16581	SELE	1
UniProtKB:P48436	SOX9	17
UniProtKB:A0A075B6R2	IGHV4-4	14
UniProtKB:O00635	TRIM38	6
UniProtKB:A8MQ11	PMS2P5	7
UniProtKB:P48426	PIP4K2A	10
UniProtKB:Q6FI81	CIAPIN1	16
UniProtKB:O00626	CCL22	16
UniProtKB:O00625	PIR	X
UniProtKB:Q96DW6	SLC25A38	3
UniProtKB:O00602	FCN1	9
UniProtKB:Q99788	CMKLR1	12
UniProtKB:Q9NRZ9	HELLS	10
UniProtKB:Q8WUW1	BRK1	3
UniProtKB:Q96E93	KLRG1	12
UniProtKB:Q15722	LTB4R	14
UniProtKB:Q6YHK3	CD109	6
UniProtKB:Q5J5C9	DEFB121	20
UniProtKB:Q99731	CCL19	9
UniProtKB:Q8WV28	BLNK	10
UniProtKB:Q8WUQ7	CACTIN	19
UniProtKB:Q99967	CITED2	6
UniProtKB:Q99717	SMAD5	5
UniProtKB:P01225	FSHB	11
UniProtKB:Q99706	KIR2DL4	19
UniProtKB:B6A8C7	TARM1	19
UniProtKB:A0A0J9YXX1	IGHV5-10-1	14
UniProtKB:A0A0J9YY99	A0A0J9YY99	ND excluded
UniProtKB:P36897	TGFBR1	9
UniProtKB:P36896	ACVR1B	12
UniProtKB:K9M1U5	IFNL4	19
UniProtKB:Q15306	IRF4	6
UniProtKB:A2RU30	TESPA1	12
UniProtKB:Q6UX52	C17orf99	17
UniProtKB:O00487	PSMD14	2
UniProtKB:Q96F46	IL17RA	22
UniProtKB:P36888	FLT3	13
UniProtKB:Q6UX41	BTNL8	5
UniProtKB:O00470	MEIS1	2
UniProtKB:O94979	SEC31A	4
UniProtKB:O94973	AP2A2	11
UniProtKB:P36871	PGM1	1
UniProtKB:O00462	MANBA	4
UniProtKB:O00459	PIK3R2	19
UniProtKB:O00453	LST1	6
UniProtKB:Q8IYW5	RNF168	3
UniProtKB:Q8IZ81	ELMOD2	4
UniProtKB:Q6UX01	LMBR1L	12
UniProtKB:Q92896	GLG1	16
UniProtKB:Q92890	UFD1	22
UniProtKB:O00423	EML1	14
UniProtKB:O00421	CCRL2	3
UniProtKB:Q8IYS5	OSCAR	19
UniProtKB:Q86YZ3	HRNR	1
UniProtKB:P48200	IREB2	15
UniProtKB:O00401	WASL	7
UniProtKB:O94900	TOX	8
UniProtKB:Q6UWK7	C10orf99	10	GPR15L
UniProtKB:Q30201	HFE	6
UniProtKB:Q92854	SEMA4D	9
UniProtKB:Q99584	S100A13	1
UniProtKB:Q8IZ20	ZNF683	1
UniProtKB:P63172	DYNLT1	6
UniProtKB:Q86YW5	TREML1	6
UniProtKB:Q99571	P2RX4	12
UniProtKB:Q99570	PIK3R4	3
UniProtKB:P63167	DYNLL1	12
UniProtKB:P53779	MAPK10	4
UniProtKB:Q92830	KAT2A	17
UniProtKB:Q8TF42	UBASH3B	11
UniProtKB:Q8TF40	FNIP1	5
UniProtKB:Q99558	MAP3K14	17
UniProtKB:Q92820	GGH	8
UniProtKB:Q8IYM9	TRIM22	11
UniProtKB:Q86YT9	JAML	11
UniProtKB:Q6UWF3	SCIMP	17
UniProtKB:Q8IYL9	GPR65	14
UniProtKB:Q99538	LGMN	14
UniProtKB:Q86YS6	RAB43	3
UniProtKB:Q8WZ59	TMEM190	19
UniProtKB:Q99527	GPER1	7
UniProtKB:P31269	HOXA9	7
UniProtKB:P31268	HOXA7	7
UniProtKB:Q99519	NEU1	6
UniProtKB:Q8IYI0	SHLD1	20
UniProtKB:P26583	HMGB2	4
UniProtKB:Q6UWB1	IL27RA	19
UniProtKB:Q86Z02	HIPK1	1
UniProtKB:Q86YN6	PPARGC1B	5
UniProtKB:Q9UHJ6	SHPK	17
UniProtKB:Q86YL7	PDPN	1
UniProtKB:Q15291	RBBP5	1
UniProtKB:Q9UQ80	PA2G4	12
UniProtKB:O96028	NSD2	4
UniProtKB:Q15286	RAB35	12
UniProtKB:Q9UHL4	DPP7	9
UniProtKB:Q8IYB5	SMAP1	6
UniProtKB:O96005	CLPTM1	19
UniProtKB:P61968	LMO4	1
UniProtKB:P61966	AP1S1	7
UniProtKB:P61964	WDR5	9
UniProtKB:P06028	GYPB	4
UniProtKB:Q6UVW9	CLEC2A	12
UniProtKB:Q15233	NONO	X
UniProtKB:Q15223	NECTIN1	11
UniProtKB:O00399	DCTN6	8
UniProtKB:Q8IWR1	TRIM59	3
UniProtKB:P23229	ITGA6	2
UniProtKB:Q13951	CBFB	16
UniProtKB:Q13950	RUNX2	6
UniProtKB:Q8TCU6	PREX1	20
UniProtKB:P51587	BRCA2	13
UniProtKB:Q8TCT8	SPPL2A	15
UniProtKB:Q8TCT7	SPPL2B	19
UniProtKB:Q8TCT6	SPPL3	12
UniProtKB:Q8TD55	PLEKHO2	15
UniProtKB:P51575	P2RX1	17
UniProtKB:P51572	BCAP31	X
UniProtKB:Q8IX07	ZFPM1	16
UniProtKB:Q13936	CACNA1C	12
UniProtKB:Q86WV1	SKAP1	17
UniProtKB:Q6NXE6	ARMC6	19
UniProtKB:Q8TD46	CD200R1	3
UniProtKB:Q8TD43	TRPM4	19
UniProtKB:Q92626	PXDN	2
UniProtKB:Q92622	RUBCN	3
UniProtKB:Q9HCK5	AGO4	1
UniProtKB:Q9BV40	VAMP8	2
UniProtKB:P53992	SEC24C	10
UniProtKB:Q92619	ARHGAP45	19
UniProtKB:Q92614	MYO18A	17
UniProtKB:Q9HCJ0	TNRC6C	17
UniProtKB:Q8TD23	ZNF675	19
UniProtKB:Q8TCQ1	MARC1	1
UniProtKB:Q92608	DOCK2	5
UniProtKB:Q8IWL2	SFTPA1	10
UniProtKB:Q8IWL1	SFTPA2	10
UniProtKB:P01601	IGKV1D-16	2
UniProtKB:P01602	IGKV1-5	2
UniProtKB:Q9H0B8	CRISPLD2	16
UniProtKB:Q8TD07	RAET1E	6
UniProtKB:Q9HCG1	ZNF160	19
UniProtKB:Q9HCE1	MOV10	1
UniProtKB:Q9HCE0	EPG5	18
UniProtKB:Q86WN2	IFNE	ND excluded
UniProtKB:P58215	LOXL3	2
UniProtKB:Q9H0E2	TOLLIP	11
UniProtKB:Q9UIK4	DAPK2	15
UniProtKB:Q15080	NCF4	22
UniProtKB:Q8IWB7	WDFY1	2
UniProtKB:Q86WI3	NLRC5	16
UniProtKB:Q86WI1	PKHD1L1	8
UniProtKB:P14923	JUP	17
UniProtKB:P14921	ETS1	11
UniProtKB:Q8IWA5	SLC44A2	19
UniProtKB:P61769	B2M	15
UniProtKB:P61764	STXBP1	9
UniProtKB:Q15050	RRS1	8
UniProtKB:Q15048	LRRC14	8
UniProtKB:Q15046	KARS	16
UniProtKB:P14902	IDO1	8
UniProtKB:P41279	MAP3K8	10
UniProtKB:P41273	TNFSF9	19
UniProtKB:P41271	NBL1	1
UniProtKB:Q15025	TNIP1	5
UniProtKB:Q15020	SART3	12
UniProtKB:Q8TCB0	IFI44	1
UniProtKB:Q86WC4	OSTM1	6
UniProtKB:Q15008	PSMD6	3
UniProtKB:O00187	MASP2	1
UniProtKB:O00186	STXBP3	1
UniProtKB:O00182	LGALS9	17
UniProtKB:P41240	CSK	15
UniProtKB:P0CG47	UBB	17
UniProtKB:Q9HC84	MUC5B	11
UniProtKB:P68431	HIST1H3A	6
UniProtKB:O00175	CCL24	7
UniProtKB:P41238	APOBEC1	12
UniProtKB:O00165	HAX1	1
UniProtKB:O00161	SNAP23	15
UniProtKB:P41221	WNT5A	3
UniProtKB:Q9HBU1	BARX1	9
UniProtKB:O00159	MYO1C	17
UniProtKB:Q8IVW8	SPNS2	17
UniProtKB:P41217	CD200	3
UniProtKB:O00144	FZD9	7
UniProtKB:Q56P42	PYDC2	3
UniProtKB:P01833	PIGR	1
UniProtKB:P01834	IGKC	2
UniProtKB:Q9BZR9	TRIM8	10
UniProtKB:P14780	MMP9	20
UniProtKB:P08575	PTPRC	1
UniProtKB:P01850	TRBC1	7
UniProtKB:P01857	IGHG1	14
UniProtKB:Q9BZP6	CHIA	1
UniProtKB:P01871	IGHM	14
UniProtKB:P01876	IGHA1	14
UniProtKB:Q8IUD6	RNF135	17
UniProtKB:P55347	PKNOX1	21
UniProtKB:Q8IUC6	TICAM1	19
UniProtKB:P61586	RHOA	1
UniProtKB:P01891	HLA-A	6
UniProtKB:Q9BZM6	ULBP1	6
UniProtKB:Q9BZM5	ULBP2	6
UniProtKB:P14735	IDE	10
UniProtKB:Q9BZM2	PLA2G2F	1
UniProtKB:Q9BZL6	PRKD2	19
UniProtKB:Q8TAD2	IL17D	13
UniProtKB:Q86UD5	SLC9B2	4
UniProtKB:A8MXU0	DEFB108A	8
UniProtKB:Q9BZG1	RAB34	17
UniProtKB:P56856	CLDN18	3
UniProtKB:O14545	TRAFD1	12
UniProtKB:Q03405	PLAUR	19
UniProtKB:A0A0G2JMI3	IGHV1-69-2	14
UniProtKB:A0A087WV62	TRBV16	7
UniProtKB:Q8IU85	CAMK1D	10
UniProtKB:A0A0G2JMH6	HLA-DRA	6
UniProtKB:Q8IU57	IFNLR1	1
UniProtKB:Q8IU54	IFNL1	19
UniProtKB:Q13670	PMS2P11	7
UniProtKB:P04440	HLA-DPB1	6
UniProtKB:Q99081	TCF12	15
UniProtKB:P04437	TRAV29DV5	14
UniProtKB:P04435	TRBV7-9	7
UniProtKB:P04433	IGKV3-11	2
UniProtKB:P04432	IGKV1D-39	2
UniProtKB:P04430	IGKV1-16	2
UniProtKB:Q13637	RAB32	6
UniProtKB:Q13636	RAB31	18
UniProtKB:Q13630	TSTA3	8
UniProtKB:Q86U70	LDB1	10
UniProtKB:Q6SZW1	SARM1	17
UniProtKB:Q9BYX4	IFIH1	2
UniProtKB:P04406	GAPDH	12
UniProtKB:Q13619	CUL4A	13
UniProtKB:Q13616	CUL1	7
UniProtKB:Q9BYW3	DEFB126	20
UniProtKB:Q9BYW2	SETD2	3
UniProtKB:Q2NKJ3	CTC1	17
UniProtKB:Q13609	DNASE1L3	3
UniProtKB:Q86U44	METTL3	14
UniProtKB:Q9BYV9	BACH2	6
UniProtKB:P01906	HLA-DQA2	6
UniProtKB:P78423	CX3CL1	16
UniProtKB:P01911	HLA-DRB1	6
UniProtKB:P78410	BTN3A2	6
UniProtKB:P01920	HLA-DQB1	6
UniProtKB:P46531	NOTCH1	9
UniProtKB:P14679	TYR	11
UniProtKB:Q5T9A4	ATAD3B	1
UniProtKB:P14651	HOXB3	17
UniProtKB:P26038	MSN	X
UniProtKB:Q9BYM8	RBCK1	20
UniProtKB:P26022	PTX3	3
UniProtKB:P09972	ALDOC	17
UniProtKB:P26010	ITGB7	12
UniProtKB:P31431	SDC4	20
UniProtKB:Q9Y6K9	IKBKG	X
UniProtKB:P06280	GLA	x
UniProtKB:Q15485	FCN2	9
UniProtKB:Q15475	SIX1	14
UniProtKB:Q15465	SHH	7
UniProtKB:P26718	KLRK1	12
UniProtKB:P26717	KLRC2	12
UniProtKB:Q6UXZ3	CD300LD	17
UniProtKB:P06241	FYN	6
UniProtKB:P06239	LCK	1
UniProtKB:P21741	MDK	11
UniProtKB:Q15436	SEC23A	14
UniProtKB:Q8WXC3	PYDC1	16
UniProtKB:O00590	ACKR2	3
UniProtKB:O00587	MFNG	22
UniProtKB:O00584	RNASET2	6
UniProtKB:Q9Y6Q5	AP1M2	19
UniProtKB:P36980	CFHR2	1
UniProtKB:O00574	CXCR6	3
UniProtKB:O00560	SDCBP	8
UniProtKB:P48357	LEPR	1
UniProtKB:P33176	KIF5B	10
UniProtKB:Q8WXI7	MUC16	19
UniProtKB:P36941	LTBR	12
UniProtKB:Q6UY09	CEACAM20	19
UniProtKB:Q8IZU9	KIRREL3	11
UniProtKB:P16471	PRLR	5
UniProtKB:Q92990	GLMN	1
UniProtKB:Q53F19	NCBP3	17
UniProtKB:Q6UXN2	TREML4	6
UniProtKB:P21128	ENDOU	12
UniProtKB:Q92985	IRF7	11
UniProtKB:Q8IZS7	CLECL1	12
UniProtKB:Q92974	ARHGEF2	1
UniProtKB:P48304	REG1B	2
UniProtKB:P36915	GNL1	6
UniProtKB:Q6UXL0	IL20RB	3
UniProtKB:Q99698	LYST	1
UniProtKB:Q9Y6U3	SCIN	7
UniProtKB:A2VDJ0	TMEM131L	4
UniProtKB:Q92954	PRG4	1
UniProtKB:Q92949	FOXJ1	17
UniProtKB:P16422	EPCAM	2
UniProtKB:Q8IZP0	ABI1	10
UniProtKB:Q8WTV0	SCARB1	12
UniProtKB:P63261	ACTG1	17
UniProtKB:Q15831	STK11	19
UniProtKB:P16410	CTLA4	2
UniProtKB:Q92932	PTPRN2	7
UniProtKB:Q92930	RAB8B	15
UniProtKB:Q8IZN7	DEFB107A	8
UniProtKB:Q8WTT0	CLEC4C	12
UniProtKB:Q9Y6W6	DUSP10	1
UniProtKB:Q6UXG8	BTNL9	5
UniProtKB:Q6UXG3	CD300LG	17
UniProtKB:Q6UXE8	BTNL3	5
UniProtKB:P43405	SYK	9
UniProtKB:Q8WTQ1	DEFB104A	8
UniProtKB:P0CG04	IGLC1	22
UniProtKB:Q92598	HSPH1	13
UniProtKB:Q92597	NDRG1	8
UniProtKB:Q8IVU3	HERC6	4
UniProtKB:Q9HC29	NOD2	16
UniProtKB:O00115	DNASE2	19
UniProtKB:P16050	ALOX15	17
UniProtKB:Q9HC16	APOBEC3G	22
UniProtKB:P36507	MAP2K2	19
UniProtKB:P16035	TIMP2	17
UniProtKB:Q92556	ELMO1	7
UniProtKB:Q8IW19	APLF	2
UniProtKB:P04637	TP53	17
UniProtKB:Q92542	NCSTN	1
UniProtKB:P04629	NTRK1	1
UniProtKB:P04628	WNT1	12
UniProtKB:Q92538	GBF1	10
UniProtKB:Q92536	SLC7A6	16
UniProtKB:Q8IVN8	SBSPON	8
UniProtKB:Q13829	TNFAIP1	17
UniProtKB:Q13822	ENPP2	8
UniProtKB:P51452	DUSP3	17
UniProtKB:Q8N307	MUC20	3
UniProtKB:P51449	RORC	1
UniProtKB:P01703	IGLV1-40	22
UniProtKB:Q8IVK1	GLYCAM1	12
UniProtKB:P01718	IGLV3-27	22
UniProtKB:P01721	IGLV6-57	22
UniProtKB:Q86VP6	CAND1	12
UniProtKB:P01730	CD4	12
UniProtKB:P01742	IGHV1-69	14
UniProtKB:Q9HBE4	IL21	4
UniProtKB:Q9HBE1	PATZ1	22
UniProtKB:Q8IVG9	MTRNR2L4	16	MT-RNR2
UniProtKB:P28906	CD34	1
UniProtKB:Q9HBA0	TRPV4	12
UniProtKB:Q03591	CFHR1	1
UniProtKB:D3W0D1	KLRF2	12
UniProtKB:P13164	IFITM1	11
UniProtKB:P68371	TUBB4B	9
UniProtKB:Q86VE9	SERINC5	5
UniProtKB:P61626	LYZ	12
UniProtKB:P41159	LEP	7
UniProtKB:P61619	SEC61A1	3
UniProtKB:Q03518	TAP1	6
UniProtKB:P0CF51	TRGC1	7
UniProtKB:P41145	OPRK1	8
UniProtKB:P41143	OPRD1	1
UniProtKB:Q8IUX4	APOBEC3F	22
UniProtKB:Q6DKI7	PVRIG	7
UniProtKB:Q6DKI2	LGALS9C	17
UniProtKB:Q92499	DDX1	2
UniProtKB:Q92496	CFHR4	1
UniProtKB:Q13794	PMAIP1	18
UniProtKB:Q92485	SMPDL3B	1
UniProtKB:Q92482	AQP3	9
UniProtKB:Q9HB29	IL1RL2	2
UniProtKB:Q8TAX7	MUC7	4
UniProtKB:Q92478	CLEC2B	12
UniProtKB:Q86UZ6	ZBTB46	20
UniProtKB:Q8IUR7	ARMC8	3
UniProtKB:P36406	TRIM23	5
UniProtKB:Q13761	RUNX3	1
UniProtKB:P36402	TCF7	5
UniProtKB:Q8TB72	PUM2	2
UniProtKB:P57053	H2BFS	1
UniProtKB:P41218	MNDA	1
UniProtKB:P13798	APEH	3
UniProtKB:P13796	LCP1	13
UniProtKB:A0A0A0MT94	TRBJ2-2	7
UniProtKB:A0A0A0MT89	IGKJ1	2
UniProtKB:A0A0A0MT87	TRBJ2-4	7
UniProtKB:A0A0A0MT78	TRBJ2-7	7
UniProtKB:P13765	HLA-DOB	6
UniProtKB:P13762	HLA-DRB4	6
UniProtKB:A0A0A0MT70	TRBJ2-6	7
UniProtKB:Q9H9B4	SFXN1	5
UniProtKB:P13747	HLA-E	6
UniProtKB:Q9BS26	ERP44	9
UniProtKB:P13727	PRG2	11
UniProtKB:P13725	OSM	22
UniProtKB:P60568	IL2	4
UniProtKB:Q6EBC2	IL31	12
UniProtKB:P25106	ACKR3	2
UniProtKB:P25105	PTAFR	1
UniProtKB:P55899	FCGRT	19
UniProtKB:P55895	RAG2	11
UniProtKB:P61026	RAB10	2
UniProtKB:Q02447	SP3	2
UniProtKB:O15511	ARPC5	1
UniProtKB:O15528	CYP27B1	12
UniProtKB:P04003	C4BPA	1
UniProtKB:O15533	TAPBP	6
UniProtKB:P35398	RORA	15
UniProtKB:O14796	SH2D1B	1
UniProtKB:O14793	MSTN	2
UniProtKB:P34741	SDC2	8
UniProtKB:O14791	APOL1	22
UniProtKB:Q02413	DSG1	18
UniProtKB:O14788	TNFSF11	13
UniProtKB:Q9BRY0	SLC39A3	19
UniProtKB:P61073	CXCR4	2
UniProtKB:P35372	OPRM1	6
UniProtKB:O14770	MEIS2	15
UniProtKB:P35367	HRH1	3
UniProtKB:O14763	TNFRSF10B	8
UniProtKB:P04054	PLA2G1B	12
UniProtKB:P55808	XG	x
UniProtKB:O14733	MAP2K7	19
UniProtKB:O14730	RIOK3	18
UniProtKB:P04075	ALDOA	16
UniProtKB:O14727	APAF1	12
UniProtKB:Q08334	IL10RB	21
UniProtKB:P04083	ANXA1	9
UniProtKB:Q07954	LRP1	12
UniProtKB:P09629	HOXB7	17
UniProtKB:P50238	CRIP1	14
UniProtKB:P16333	NCK1	3
UniProtKB:P50221	MEOX1	17
UniProtKB:A6NJW9	CD8B2	2
UniProtKB:A0A0A0MRZ9	IGLV5-52	22
UniProtKB:P50219	MNX1	7
UniProtKB:A0A0A0MRZ7	IGKV2D-26	2
UniProtKB:P25090	FPR2	19
UniProtKB:P13688	CEACAM1	19
UniProtKB:P14316	IRF2	4
UniProtKB:Q86UQ4	ABCA13	7
UniProtKB:P25063	CD24	6
UniProtKB:P13671	C6	5
UniProtKB:A0A0B4J1U3	IGLV1-36	22
UniProtKB:P13640	MT1G	16
UniProtKB:P13639	EEF2	19
UniProtKB:P25025	CXCR2	2
UniProtKB:P25024	CXCR1	2
UniProtKB:P25021	HRH2	5
UniProtKB:P13631	RARG	12
UniProtKB:A6NK06	ACOD1	13
UniProtKB:A0A087WSZ9	TRAV30	14
UniProtKB:P08962	CD63	12
UniProtKB:A0A087WSZ0	IGKV1D-8	2
UniProtKB:Q02363	ID2	2
UniProtKB:P13612	ITGA4	2
UniProtKB:A0A087WSY6	IGKV3D-15	2
UniProtKB:A0A087WSY4	IGHV4-30-2	14
UniProtKB:O95415	BRI3	7
UniProtKB:A0A0A0MS15	IGHV3-49	14
UniProtKB:A0A0A0MS14	IGHV1-45	14
UniProtKB:A0A087WSX0	IGLV5-45	22
UniProtKB:Q9BT67	NDFIP1	5
UniProtKB:A0A0A0MS00	IGLV3-32	22
UniProtKB:P55774	CCL18	17
UniProtKB:P55773	CCL23	17
UniProtKB:O00391	QSOX1	1
UniProtKB:Q86YC3	NRROS	3
UniProtKB:P61916	NPC2	14
UniProtKB:O94887	FARP2	2
UniProtKB:O94886	TMEM63A	1
UniProtKB:P41439	FOLR3	11
UniProtKB:O00358	FOXE1	9
UniProtKB:P16298	PPP3CB	10
UniProtKB:Q6UW15	REG3G	2
UniProtKB:Q30154	HLA-DRB5	6
UniProtKB:P16278	GLB1	3
UniProtKB:O00329	PIK3CD	1
UniProtKB:O00321	ETV2	19
UniProtKB:O94813	SLIT2	4
UniProtKB:P63098	PPP3R1	2
UniProtKB:O94804	STK10	5
UniProtKB:Q8TDV0	GPR151	5
UniProtKB:P51692	STAT5B	17
UniProtKB:P16234	PDGFRA	4
UniProtKB:Q8IY21	DDX60	4
UniProtKB:P51685	CCR8	3
UniProtKB:P51684	CCR6	6
UniProtKB:P51681	CCR5	3
UniProtKB:P04839	CYBB	X
UniProtKB:Q92747	ARPC1A	7
UniProtKB:P16220	CREB1	2
UniProtKB:Q92743	HTRA1	10
UniProtKB:P80188	LCN2	9
UniProtKB:P51679	CCR4	3
UniProtKB:P51677	CCR3	3
UniProtKB:Q6ISS4	LAIR2	19
UniProtKB:P51671	CCL11	17
UniProtKB:Q99460	PSMD1	2
UniProtKB:Q8TDS4	HCAR2	12
UniProtKB:P51668	UBE2D1	10
UniProtKB:P51665	PSMD7	16
UniProtKB:P38936	CDKN1A	6
UniProtKB:Q8TDR0	TRAF3IP1	2
UniProtKB:P51654	GPC3	X
UniProtKB:Q6NYC1	JMJD6	17
UniProtKB:Q8TDQ1	CD300LF	17
UniProtKB:Q8TDQ0	HAVCR2	5
UniProtKB:Q8IXL6	FAM20C	7
UniProtKB:Q99436	PSMB7	9
UniProtKB:Q3T8J9	GON4L	1
UniProtKB:P63027	VAMP2	17
UniProtKB:P46976	GYG1	3
UniProtKB:Q86Y34	ADGRG3	16
UniProtKB:P63010	AP2B1	17
UniProtKB:Q8IXJ9	ASXL1	20
UniProtKB:Q8IXJ6	SIRT2	19
UniProtKB:P31151	S100A7	1
UniProtKB:P51617	IRAK1	X
UniProtKB:P63000	RAC1	7
UniProtKB:Q8N142	ADSSL1	14
UniProtKB:P31146	CORO1A	16
UniProtKB:Q8TDM6	DLG5	10
UniProtKB:P46940	IQGAP1	15
UniProtKB:Q86Y01	DTX1	12
UniProtKB:Q8TDL5	BPIFB1	20
UniProtKB:P46937	YAP1	11
UniProtKB:P01563	IFNA2	9
UniProtKB:P01568	IFNA21	9
UniProtKB:P01569	IFNA5	9
UniProtKB:P01571	IFNA17	9
UniProtKB:P01574	IFNB1	9
UniProtKB:A1L4H1	SSC5D	19
UniProtKB:Q86XI2	NCAPG2	7
UniProtKB:Q8TDF6	RASGRP4	19
UniProtKB:Q8IXA5	SPACA3	17
UniProtKB:Q8TDE3	RNASE8	14
UniProtKB:Q8WWZ1	IL1F10	2
UniProtKB:P82251	SLC7A9	19
UniProtKB:Q96CW1	AP2M1	3
UniProtKB:P52799	EFNB2	13
UniProtKB:P98196	ATP11A	13
UniProtKB:Q8WWW8	GAB3	X
UniProtKB:Q99985	SEMA3C	7
UniProtKB:Q8WWV6	FCAMR	1
UniProtKB:Q6PUV4	CPLX2	5
UniProtKB:Q99969	RARRES2	7
UniProtKB:Q99966	CITED1	X
UniProtKB:A8K4G0	CD300LB	17
UniProtKB:Q53G44	IFI44L	1
UniProtKB:P01023	A2M	12
UniProtKB:P43034	PAFAH1B1	17
UniProtKB:P11169	SLC2A3	12
UniProtKB:P31785	IL2RG	X
UniProtKB:P11142	HSPA8	11
UniProtKB:Q15669	RHOH	4
UniProtKB:Q15648	MED1	17
UniProtKB:Q15646	OASL	12
UniProtKB:Q15633	TARBP2	12
UniProtKB:Q96QR8	PURB	7
UniProtKB:P48595	SERPINB10	18
UniProtKB:P48594	SERPINB4	18
UniProtKB:Q3YBM2	TMEM176B	7
UniProtKB:P06400	RB1	13
UniProtKB:Q53H80	AKIRIN2	6
UniProtKB:Q9Y624	F11R	1
UniProtKB:Q8WWA0	ITLN1	1
UniProtKB:O00764	PDXK	21
UniProtKB:P48556	PSMD8	19
UniProtKB:P48551	IFNAR2	21
UniProtKB:Q02040	AKAP17A	X-Y
UniProtKB:Q06830	PRDX1	1
UniProtKB:Q08722	CD47	3
UniProtKB:Q10567	AP1B1	22
UniProtKB:O00743	PPP6C	9
UniProtKB:P28074	PSMB5	14
UniProtKB:P28072	PSMB6	17
UniProtKB:P28069	POU1F1	3
UniProtKB:P28068	HLA-DMB	6
UniProtKB:P28067	HLA-DMA	6
UniProtKB:P28065	PSMB9	6
UniProtKB:P28062	PSMB8	6
UniProtKB:Q02094	RHAG	6
UniProtKB:O00571	DDX3X	X
UniProtKB:Q02086	SP2	17
UniProtKB:Q9BW27	NUP85	17
UniProtKB:P08670	VIM	10
UniProtKB:Q38SD2	LRRK1	15
UniProtKB:P08648	ITGA5	12
UniProtKB:P01909	HLA-DQA1	6
UniProtKB:P08637	FCGR3A	1
UniProtKB:P01903	HLA-DRA	6
UniProtKB:P08631	HCK	20
UniProtKB:Q4G0T1	Q4G0T1	20
UniProtKB:Q6PIY7	TENT2	5
UniProtKB:Q6PIZ9	TRAT1	3
UniProtKB:P08603	CFH	1
UniProtKB:O00178	GTPBP1	22
UniProtKB:Q8N7H5	PAF1	19
UniProtKB:Q496F6	CD300E	17
UniProtKB:Q7Z7N9	TMEM179B	11
UniProtKB:A0A0J9YXY3	TRBV6-2	7
UniProtKB:A6NGB9	WIPF3	7
UniProtKB:P23526	AHCY	20
UniProtKB:Q7Z7L1	SLFN11	17
UniProtKB:P23510	TNFSF4	1
UniProtKB:Q4G0F5	VPS26B	11
UniProtKB:P18827	SDC1	2
UniProtKB:A4QPB2	LRP5L	22
UniProtKB:Q7Z7G1	CLNK	4
UniProtKB:Q7Z7D3	VTCN1	1
UniProtKB:Q13488	TCIRG1	11
UniProtKB:Q7Z7B8	DEFB128	20
UniProtKB:Q7Z7B7	DEFB132	20
UniProtKB:P13284	IFI30	19
UniProtKB:P01893	HLA-H	6
UniProtKB:Q9P0W0	IFNK	9
UniProtKB:P01880	IGHD	17
UniProtKB:P01877	IGHA2	14
UniProtKB:Q9NZD8	SPG21	15
UniProtKB:P01861	IGHG4	14
UniProtKB:P01860	IGHG3	14
UniProtKB:P01859	IGHG2	14
UniProtKB:P01854	IGHE	14
UniProtKB:Q9P0S9	TMEM14C	6
UniProtKB:P13236	CCL4	17
UniProtKB:P01848	TRAC	14
UniProtKB:P13232	IL7	8
UniProtKB:P08571	CD14	5
UniProtKB:O75179	ANKRD17	4
UniProtKB:O00206	TLR4	9
UniProtKB:P08567	PLEK	2
UniProtKB:Q7Z6Z7	HUWE1	X
UniProtKB:P14778	IL1R1	2
UniProtKB:P01825	IGHV4-59	14
UniProtKB:P01824	IGHV4-39	14
UniProtKB:P01817	IGHV2-5	14
UniProtKB:P80511	S100A12	1
UniProtKB:Q8N6Q3	CD177	19
UniProtKB:O00231	PSMD11	17
UniProtKB:P60033	CD81	11
UniProtKB:Q9NZK7	PLA2G2E	1
UniProtKB:P60022	DEFB1	8
UniProtKB:Q86WV6	TMEM173	5
UniProtKB:P23497	SP100	2
UniProtKB:Q9P0J7	KCMF1	2
UniProtKB:Q92637	FCGR1B	1
UniProtKB:P55327	TPD52	8
UniProtKB:Q13469	NFATC2	20
UniProtKB:Q13467	FZD5	2
UniProtKB:Q13464	ROCK1	18
UniProtKB:Q9NZQ7	CD274	9
UniProtKB:Q9NZQ3	NCKIPSD	3
UniProtKB:P04234	CD3D	11
UniProtKB:P04233	CD74	5
UniProtKB:Q13444	ADAM15	1
UniProtKB:Q13443	ADAM9	8
UniProtKB:Q13442	PDAP1	7
UniProtKB:Q9NZP8	C1RL	12
UniProtKB:P04217	A1BG	19
UniProtKB:P04216	THY1	11
UniProtKB:Q13426	XRCC4	11
UniProtKB:Q13422	IKZF1	7
UniProtKB:Q9BX97	PLVAP	19
UniProtKB:Q13410	BTN1A1	6
UniProtKB:Q9NZM5	NOP53	19
UniProtKB:Q9BWW4	SSBP3	1
UniProtKB:P34998	CRHR1	17
UniProtKB:Q13409	DYNC1I2	2
UniProtKB:Q13404	UBE2V1	20
UniProtKB:P46379	BAG6	6
UniProtKB:Q9NZK5	ADA2	22
UniProtKB:Q9BX67	JAM3	11
UniProtKB:Q2M385	MPEG1	11
UniProtKB:P34972	CNR2	1
UniProtKB:Q9BX59	TAPBPL	12
UniProtKB:Q9BWS9	CHID1	11
UniProtKB:Q08708	CD300C	17
UniProtKB:Q9NZH8	IL36G	2
UniProtKB:Q9NZH7	IL36B	2
UniProtKB:Q9NZH6	IL37	2
UniProtKB:Q9NZH0	GPRC5B	16
UniProtKB:Q9BWP8	COLEC11	2
UniProtKB:Q9NZF1	PLAC8	4
UniProtKB:P34910	EVI2B	17
UniProtKB:P61296	HAND2	4
UniProtKB:Q9NZD4	AHSP	16
UniProtKB:Q8N6Y2	LRRC17	7
UniProtKB:P61289	PSME3	17
UniProtKB:Q9NZC2	TREM2	6
UniProtKB:P09769	FGR	1
UniProtKB:Q03167	TGFBR3	1
UniProtKB:Q03164	KMT2A	11
UniProtKB:P14415	ATP1B2	17
UniProtKB:Q6ZUJ8	PIK3AP1	10
UniProtKB:Q03135	CAV1	7
UniProtKB:P61225	RAP2B	3
UniProtKB:P61224	RAP1B	12
UniProtKB:P61221	ABCE1	4
UniProtKB:O15496	PLA2G10	16
UniProtKB:Q03112	MECOM	3
UniProtKB:Q5T764	IFIT1B	10
UniProtKB:P56537	EIF6	20
UniProtKB:Q9NYY1	IL20	1
UniProtKB:O15467	CCL16	17
UniProtKB:P56524	HDAC4	2
UniProtKB:O15455	TLR3	4
UniProtKB:P04196	HRG	3
UniProtKB:O15444	CCL25	19
UniProtKB:Q13393	PLD1	3
UniProtKB:O15427	SLC16A3	17
UniProtKB:Q9NZ53	PODXL2	3
UniProtKB:P04156	PRNP	20
UniProtKB:O15400	STX7	6
UniProtKB:P19957	PI3	20
UniProtKB:Q9NZ32	ACTR10	14
UniProtKB:Q13356	PPIL2	22
UniProtKB:Q13351	KLF1	19
UniProtKB:Q9NZ20	PLA2G3	22
UniProtKB:Q13349	ITGAD	16
UniProtKB:Q13332	PTPRS	9
UniProtKB:Q9NZ08	ERAP1	5
UniProtKB:P04114	APOB	2
UniProtKB:Q13325	IFIT5	10
UniProtKB:P35225	IL13	5
UniProtKB:Q13315	ATM	11
UniProtKB:Q13310	PABPC4	1
UniProtKB:Q13309	SKP2	5
UniProtKB:Q08648	SPAG11B	8
UniProtKB:Q13303	KCNAB2	1
UniProtKB:Q9NYL9	TMOD3	15
UniProtKB:Q96RU8	TRIB1	8
UniProtKB:P14209	CD99	X
UniProtKB:P02818	BGLAP	1
UniProtKB:O60911	CTSV	9
UniProtKB:Q96RT1	ERBIN	5
UniProtKB:Q96RS6	NUDCD1	8
UniProtKB:P56377	AP1S2	X
UniProtKB:Q5T4W7	ARTN	1
UniProtKB:Q9GZY6	LAT2	7
UniProtKB:P61020	RAB5B	12
UniProtKB:P61018	RAB4B	19
UniProtKB:Q9GZX7	AICDA	12
UniProtKB:B0I1T2	MYO1G	7
UniProtKB:Q9NWZ3	IRAK4	12
UniProtKB:Q5T4S7	UBR4	1
UniProtKB:Q9BUD6	SPON2	4
UniProtKB:O15263	DEFB4A	8
UniProtKB:O15260	SURF4	9
UniProtKB:Q9NX76	CMTM6	3
UniProtKB:Q9GZS3	WDR61	15
UniProtKB:Q5ZPR3	CD276	15
UniProtKB:Q96RJ3	TNFRSF13C	22
UniProtKB:Q96RI1	NR1H4	12
UniProtKB:Q13177	PAK2	3
UniProtKB:Q9GZP0	PDGFD	11
UniProtKB:Q13162	PRDX4	X
UniProtKB:Q13158	FADD	11
UniProtKB:Q13153	PAK1	11
UniProtKB:Q08495	DMTN	8
UniProtKB:Q13144	EIF2B5	3
UniProtKB:Q9GZM7	TINAGL1	1
UniProtKB:P35408	PTGER4	5
UniProtKB:Q13137	CALCOCO2	17
UniProtKB:Q13133	NR1H3	11
UniProtKB:Q9NX02	NLRP2	19
UniProtKB:Q13127	REST	4
UniProtKB:Q9H4A6	GOLPH3	5
UniProtKB:P46094	XCR1	3
UniProtKB:P46092	CCR10	17
UniProtKB:Q13118	KLF10	8
UniProtKB:Q13114	TRAF3	14
UniProtKB:Q96JZ2	HSH2D	19
UniProtKB:Q5SSG8	MUC21	6
UniProtKB:Q9NPF0	CD320	19
UniProtKB:P02795	MT2A	16
UniProtKB:P02794	FTH1	11
UniProtKB:P02792	FTL	19
UniProtKB:P02790	HPX	11
UniProtKB:P14174	MIF	22
UniProtKB:P02786	TFRC	3
UniProtKB:O60880	SH2D1A	X
UniProtKB:Q6H3X3	RAET1G	6
UniProtKB:P02778	CXCL10	4
UniProtKB:P02775	PPBP	4
UniProtKB:P29965	CD40LG	X
UniProtKB:P09496	CLTA	9
UniProtKB:P14151	SELL	1
UniProtKB:P02763	ORM1	9
UniProtKB:P02760	AMBP	9
UniProtKB:O60858	TRIM13	13
UniProtKB:P02753	RBP4	10
UniProtKB:P02751	FN1	2
UniProtKB:P02750	LRG1	19
UniProtKB:P14138	EDN3	20
UniProtKB:P02748	C9	5
UniProtKB:Q9BRX8	PRXL2A	10
UniProtKB:Q96PC3	AP1S3	2
UniProtKB:Q01524	DEFA6	8
UniProtKB:Q01523	DEFA5	8
UniProtKB:Q01518	CAP1	1
UniProtKB:Q9NUL5	SHFL	19
UniProtKB:Q9H9G7	AGO3	1
UniProtKB:Q5T2D2	TREML2	6
UniProtKB:Q08211	DHX9	1
UniProtKB:Q08209	PPP3CA	4
UniProtKB:Q9BRR9	ARHGAP9	12
UniProtKB:Q9C030	TRIM6	11
UniProtKB:O60674	JAK2	9
UniProtKB:O60667	FCMR	1
UniProtKB:Q9NUD5	ZCCHC3	20
UniProtKB:P02549	SPTA1	1
UniProtKB:O60636	TSPAN2	1
UniProtKB:P02538	KRT6A	12
UniProtKB:P29728	OAS2	12
UniProtKB:Q96P63	SERPINB12	18
UniProtKB:O60610	DIAPH1	5
UniProtKB:P23471	PTPRZ1	7
UniProtKB:Q96LB1	MRGPRX2	11
UniProtKB:Q96P31	FCRL3	1
UniProtKB:P09211	GSTP1	11
UniProtKB:Q96P20	NLRP3	1
UniProtKB:Q9BRF8	CPPED1	16
UniProtKB:P24158	PRTN3	19
UniProtKB:P12757	SKIL	3
UniProtKB:P19484	TFEB	6
UniProtKB:Q6GPH4	XAF1	17
UniProtKB:P98173	FAM3A	X
UniProtKB:P98172	EFNB1	X
UniProtKB:P98170	XIAP	X
UniProtKB:P12724	RNASE3	14
UniProtKB:Q01469	FABP5	8
UniProtKB:P19440	GGT1	22
UniProtKB:Q9UJV3	MID2	X
UniProtKB:Q9UJV9	DDX41	5
UniProtKB:Q9NQS5	GPR84	12
UniProtKB:Q01432	AMPD3	11
UniProtKB:Q9UQQ2	SH2B3	12
UniProtKB:Q9NR55	BATF3	1
UniProtKB:P54851	EMP2	16
UniProtKB:Q9H8H3	METTL7A	12
UniProtKB:Q9NR61	DLL4	15
UniProtKB:Q9UQM7	CAMK2A	5
UniProtKB:Q08116	RGS1	1
UniProtKB:Q969V5	MUL1	1
UniProtKB:Q9BR26	OCSTAMP	20
UniProtKB:P81172	HAMP	19
UniProtKB:O60565	GREM1	15
UniProtKB:P02461	COL3A1	2
UniProtKB:Q9NR96	TLR9	3
UniProtKB:P02458	COL2A1	12
UniProtKB:P02452	COL1A1	17
UniProtKB:Q96NW7	LRRC7	1
UniProtKB:Q71DI3	HIST2H3A	1
UniProtKB:P09172	DBH	9
UniProtKB:Q9Y2J8	PADI2	1
UniProtKB:Q9UQB8	BAIAP2	17
UniProtKB:Q5T197	DCST1	1
UniProtKB:O60506	SYNCRIP	6
UniProtKB:P02746	C1QB	1
UniProtKB:P02745	C1QA	1
UniProtKB:O60840	CACNA1F	X
UniProtKB:P02743	APCS	1
UniProtKB:P02741	CRP	1
UniProtKB:P02730	SLC4A1	17
UniProtKB:Q49SQ1	GPR33	14
UniProtKB:O60828	PQBP1	X
UniProtKB:Q76LX8	ADAMTS13	9
UniProtKB:O60814	HIST1H2BK	6
UniProtKB:Q02383	SEMG2	20
UniProtKB:Q96QP1	ALPK1	4
UniProtKB:P24394	IL4R	16
UniProtKB:P24390	KDELR1	19
UniProtKB:Q9BTE1	DCTN5	16
UniProtKB:O15162	PLSCR1	3
UniProtKB:P12980	LYL1	19
UniProtKB:O15156	ZBTB7B	1
UniProtKB:Q4QY38	DEFB134	8
UniProtKB:O15145	ARPC3	12
UniProtKB:O15144	ARPC2	2
UniProtKB:O15143	ARPC1B	7
UniProtKB:P56202	CTSW	11
UniProtKB:Q13094	LCP2	5
UniProtKB:Q13093	PLA2G7	6
UniProtKB:O15130	NPFF	12
UniProtKB:P12956	XRCC6	22
UniProtKB:Q9NVU0	POLR3E	16
UniProtKB:O15121	DEGS1	1
UniProtKB:O15120	AGPAT2	9
UniProtKB:O15117	FYB1	5
UniProtKB:O15111	CHUK	10
UniProtKB:P12931	SRC	20
UniProtKB:Q96QH2	PRAM1	19
UniProtKB:O15105	SMAD7	18
UniProtKB:P19652	ORM2	9
UniProtKB:Q13049	TRIM32	9
UniProtKB:Q13043	STK4	20
UniProtKB:Q01650	SLC7A5	16
UniProtKB:Q96QE3	ATAD5	17
UniProtKB:Q9NW08	POLR3B	12
UniProtKB:Q01638	IL1RL1	2
UniProtKB:Q01629	IFITM2	11
UniProtKB:Q01628	IFITM3	11
UniProtKB:Q9BT88	SYT11	1
UniProtKB:Q9BSW2	CRACR2A	12
UniProtKB:Q6ZQW0	IDO2	8
UniProtKB:Q9UN86	G3BP2	4
UniProtKB:H0Y858	H0Y858	3	ENSG00000173366
UniProtKB:P14091	CTSE	1
UniProtKB:O60784	TOM1	22
UniProtKB:P02686	MBP	18
UniProtKB:P02679	FGG	4
UniProtKB:P02675	FGB	4
UniProtKB:P02671	FGA	4
UniProtKB:Q96PZ2	FAM111A	11
UniProtKB:Q96PZ0	PUS7	7
UniProtKB:Q5UIP0	RIF1	2
UniProtKB:Q9BT09	CNPY3	6
UniProtKB:P02652	APOA2	1
UniProtKB:P09382	LGALS1	22
UniProtKB:Q6ZQN7	SLCO4C1	5
UniProtKB:P02649	APOE	19
UniProtKB:P02647	APOA1	11
UniProtKB:O60733	PLA2G6	22
UniProtKB:P60709	ACTB	7
UniProtKB:Q9NYK1	TLR7	X
UniProtKB:P14373	TRIM27	6
UniProtKB:Q9P243	ZFAT	8
UniProtKB:P09693	CD3G	11
UniProtKB:P34810	CD68	17
UniProtKB:Q6PIJ6	FBXO38	5
UniProtKB:P61163	ACTR1A	10
UniProtKB:P61160	ACTR2	2
UniProtKB:Q9NYA1	SPHK1	17
UniProtKB:P14317	HCLS1	3
UniProtKB:P61158	ACTR3	2
UniProtKB:Q96ST3	SIN3A	15
UniProtKB:P81605	DCD	12
UniProtKB:Q70J99	UNC13D	17
UniProtKB:P09619	PDGFRB	5
UniProtKB:P25089	FPR3	19
UniProtKB:Q68D85	NCR3LG1	11
UniProtKB:Q03014	HHEX	10
UniProtKB:P09603	CSF1	1
UniProtKB:P09601	HMOX1	22
UniProtKB:O15389	SIGLEC5	19
UniProtKB:P61106	RAB14	9
UniProtKB:O15360	FANCA	16
UniProtKB:O15357	INPPL1	11
UniProtKB:O15350	TP73	1
UniProtKB:O15347	HMGB3	X
UniProtKB:O15344	MID1	X
UniProtKB:P19883	FST	5
UniProtKB:Q13287	NMI	2
UniProtKB:Q68CP4	HGSNAT	8
UniProtKB:Q13283	G3BP1	5
UniProtKB:P19876	CXCL3	4
UniProtKB:P19875	CXCL2	4
UniProtKB:P24530	EDNRB	13
UniProtKB:P04066	FUCA1	1
UniProtKB:Q68D06	SLFN13	17
UniProtKB:A8MTL9	HMSD	18
UniProtKB:Q7RTR2	NLRC3	16
UniProtKB:Q13268	DHRS2	14
UniProtKB:Q13263	TRIM28	19
UniProtKB:P04049	RAF1	3
UniProtKB:P04040	CAT	11
UniProtKB:Q13241	KLRD1	12
UniProtKB:P19838	NFKB1	4
UniProtKB:Q01851	POU4F1	13
UniProtKB:Q6PI73	LILRA6	19
UniProtKB:Q13231	CHIT1	1
UniProtKB:O43290	SART1	11
UniProtKB:Q96SD1	DCLRE1C	10
UniProtKB:Q13227	GPS2	17
UniProtKB:P50281	MMP14	14
UniProtKB:P04004	VTN	17
UniProtKB:Q13217	DNAJC3	13
UniProtKB:Q08554	DSC1	18
UniProtKB:P19801	AOC1	7
UniProtKB:P09960	LTA4H	12
UniProtKB:P26006	ITGA3	17
UniProtKB:P14618	PKM	15
UniProtKB:Q6ZWK4	RHEX	1
UniProtKB:Q9BYJ9	YTHDF1	20
UniProtKB:Q6ZWJ1	STXBP4	17
UniProtKB:O14617	AP3D1	19
UniProtKB:O14625	CXCL11	4
UniProtKB:O14626	GPR171	3
UniProtKB:A0A0C4DH90	IGKV3OR2-268	2
UniProtKB:P09919	CSF3	17
UniProtKB:P09917	ALOX5	10
UniProtKB:P09914	IFIT1	10
UniProtKB:P09913	IFIT2	10
UniProtKB:P09912	IFI6	1
UniProtKB:A0A0C4DH73	IGKV1-12	2
UniProtKB:A0A0C4DH72	IGKV1-6	2
UniProtKB:A0A0C4DH69	IGKV1-9	2
UniProtKB:A0A0C4DH68	IGKV2-24	2
UniProtKB:A0A0C4DH67	IGKV1-8	2
UniProtKB:A0A0C4DH62	IGHJ1	14
UniProtKB:A0A0C4DH59	TRBV5-4	7
UniProtKB:A0A0C4DH55	IGKV3D-7	2
UniProtKB:P36268	GGT2	22
UniProtKB:A0A0C4DH43	IGHV2-70D	14
UniProtKB:A0A0C4DH42	IGHV3-66	14
UniProtKB:A0A0C4DH41	IGHV4-61	14
UniProtKB:P68106	FKBP1B	2
UniProtKB:P68104	EEF1A1	6
UniProtKB:A0A0C4DH39	IGHV1-58	14
UniProtKB:A0A0C4DH38	IGHV5-51	14
UniProtKB:A0A0C4DH36	IGHV3-38	14
UniProtKB:A0A0C4DH35	IGHV3-35	14
UniProtKB:A0A0C4DH34	IGHV4-28	14
UniProtKB:A0A0C4DH33	IGHV1-24	14
UniProtKB:A0A0C4DH32	IGHV3-20	14
UniProtKB:A0A0C4DH31	IGHV1-18	14
UniProtKB:A0A0C4DH30	IGHV3-16	14
UniProtKB:P24855	DNASE1	16
UniProtKB:P56705	WNT4	1
UniProtKB:P56704	WNT3A	1
UniProtKB:A0A0C4DH29	IGHV1-3	14
UniProtKB:A0A0C4DH28	TRGV4	7
UniProtKB:A0A0C4DH27	TRGV8	7
UniProtKB:A0A0C4DH26	IGKV6D-41	2
UniProtKB:A0A0C4DH25	IGKV3D-20	2
UniProtKB:A0A0C4DH24	IGKV6-21	2
UniProtKB:P24844	MYL9	20
UniProtKB:Q7Z5P9	MUC19	12
UniProtKB:P36222	CHI3L1	1
UniProtKB:Q13576	IQGAP2	5
UniProtKB:Q13561	DCTN2	12
UniProtKB:Q13557	CAMK2D	4
UniProtKB:P78380	OLR1	12
UniProtKB:Q13547	HDAC1	1
UniProtKB:Q13546	RIPK1	6
UniProtKB:P78371	CCT2	12
UniProtKB:Q08881	ITK	5
UniProtKB:Q6NTF7	APOBEC3H	22
UniProtKB:P78367	NKX3-2	4
UniProtKB:P78362	SRPK2	7
UniProtKB:Q13530	SERINC3	20
UniProtKB:P08700	IL3	5
UniProtKB:P51159	RAB27A	15
UniProtKB:Q13510	ASAH1	8
UniProtKB:Q9BXW9	FANCD2	3
UniProtKB:P51149	RAB7A	3
UniProtKB:P51148	RAB5C	17
UniProtKB:Q8N5P1	ZC3H8	2
UniProtKB:Q13501	SQSTM1	5
UniProtKB:P78325	ADAM8	10
UniProtKB:P78324	SIRPA	20
UniProtKB:Q08830	FGL1	8
UniProtKB:P51124	GZMM	19
UniProtKB:P78318	IGBP1	X
UniProtKB:Q9BXS9	SLC26A6	3
UniProtKB:P14598	NCF1	7
UniProtKB:Q9BXS5	AP1M1	19
UniProtKB:Q6ZW49	PAXIP1	7
UniProtKB:Q9BXR6	CFHR5	1
UniProtKB:Q9BXR5	TLR10	4
UniProtKB:Q9BY10	SLC46A2	9
UniProtKB:Q8N688	DEFB123	20
UniProtKB:P14555	PLA2G2A	1
UniProtKB:P09874	PARP1	1
UniProtKB:P09871	C1S	12
UniProtKB:A8MVZ5	BTNL10	1
UniProtKB:Q6V1X1	DPP8	15
UniProtKB:Q9BZW8	CD244	1
UniProtKB:P20273	CD22	19
UniProtKB:O14686	KMT2D	12
UniProtKB:O14672	ADAM10	15
UniProtKB:P55735	SEC13	3
UniProtKB:P35268	RPL22	1
UniProtKB:P04141	CSF2	5
UniProtKB:P35247	SFTPD	10
UniProtKB:O14638	ENPP3	6
UniProtKB:A0A087WT01	TRAV27	14
UniProtKB:P35237	SERPINB6	6
UniProtKB:P35232	PHB	17
UniProtKB:P35228	NOS2	17
UniProtKB:P35226	BMI1	10
UniProtKB:P35222	CTNNB1	3
UniProtKB:O14613	CDC42EP2	11
UniProtKB:Q07889	SOS1	2
UniProtKB:Q07866	KLC1	14
UniProtKB:Q08499	PDE4D	5
UniProtKB:Q96QS1	TSPAN32	11
UniProtKB:Q07812	BAX	19
UniProtKB:Q13188	STK3	8
UniProtKB:P13598	ICAM2	17
UniProtKB:P13591	NCAM1	11
UniProtKB:P14416	DRD2	11
UniProtKB:P08887	IL6R	1
UniProtKB:Q9NWF9	RNF216	7
UniProtKB:P13521	SCG2	2
UniProtKB:P13501	CCL5	17
UniProtKB:P13500	CCL2	17
UniProtKB:P50591	TNFSF10	3
UniProtKB:Q12959	DLG1	3
UniProtKB:Q12952	FOXL1	16
UniProtKB:Q9NRW4	DUSP22	6
UniProtKB:Q12946	FOXF1	16
UniProtKB:Q6P179	ERAP2	5
UniProtKB:P50570	DNM2	19
UniProtKB:Q12933	TRAF2	9
UniProtKB:Q12929	EPS8	12
UniProtKB:Q12918	KLRB1	12
UniProtKB:Q12912	LRMP	12
UniProtKB:Q12906	ILF3	19
UniProtKB:Q12905	ILF2	1
UniProtKB:Q12904	AIMP1	4
UniProtKB:A6NMY6	ANXA2P2	9
UniProtKB:A0A0B4J2E2	CCL15-CCL14	17
UniProtKB:A0A0B4J2E0	TRBV12-4	7
UniProtKB:A0A0B4J2D9	IGKV1D-13	2
UniProtKB:P30048	PRDX3	10
UniProtKB:P30046	DDT	22
UniProtKB:P30041	PRDX6	1
UniProtKB:P13987	CD59	11
UniProtKB:A0A0B4J2B8	IGHV1OR15-9	15
UniProtKB:A0A0B4J2B6	IGHV2OR16-5	16
UniProtKB:A0A0B4J2B5	IGHV3OR16-9	16
UniProtKB:Q14088	RAB33A	X
UniProtKB:O00270	GPR31	6
UniProtKB:P25311	AZGP1	7
UniProtKB:A0A0B4J1Z2	IGKV1D-43	2
UniProtKB:A0A0B4J1Y9	IGHV3-72	14
UniProtKB:A0A0B4J1Y8	IGLV9-49	22
UniProtKB:O15318	POLR3G	5
UniProtKB:A0A087WW87	IGKV2-40	2
UniProtKB:A0A0B4J1X5	IGHV3-74	14
UniProtKB:Q14019	COTL1	16
UniProtKB:A0A0B4J280	TRAV40	14
UniProtKB:P40259	CD79B	17
UniProtKB:A0A0B4J277	TRAV22	14
UniProtKB:A0A0B4J275	TRAV17	14
UniProtKB:A0A0B4J274	TRAV20	14
UniProtKB:Q14005	IL16	15
UniProtKB:Q14004	CDK13	7
UniProtKB:Q9BQ95	ECSIT	19
UniProtKB:A0A0B4J1U6	TRBV9	7
UniProtKB:A0A0B4J1U4	TRGV5	7
UniProtKB:V9GYV3	V9GYV3	20	ENSG00000273047
UniProtKB:O15353	FOXN1	17
UniProtKB:A0A087WW49	A0A087WW49	15	ENSG0000278263
UniProtKB:P40238	MPL	1
UniProtKB:P35579	MYH9	22
UniProtKB:O14975	SLC27A2	15
UniProtKB:P35573	AGL	1
UniProtKB:Q8TB68	PRR7	5
UniProtKB:Q8TAT6	NPLOC4	17
UniProtKB:Q8IV04	TBC1D10C	11
UniProtKB:Q9BZY9	TRIM31	6
UniProtKB:Q8IUN9	CLEC10A	17
UniProtKB:P78556	CCL20	2
UniProtKB:P23467	PTPRB	12
UniProtKB:Q6IQ22	RAB12	18
UniProtKB:P08514	ITGA2B	8
UniProtKB:Q86UT6	NLRX1	11
UniProtKB:P78540	ARG2	14
UniProtKB:P78536	ADAM17	2
UniProtKB:Q56NI9	ESCO2	8
UniProtKB:P78527	PRKDC	8
UniProtKB:P01814	IGHV2-70	14
UniProtKB:Q86V20	SHLD2	10
UniProtKB:Q9H1C4	UNC93B1	11
UniProtKB:P57764	GSDMD	8
UniProtKB:Q9Y219	JAG2	14
UniProtKB:O95394	PGM3	6
UniProtKB:Q9UBN6	TNFRSF10D	8
UniProtKB:O95376	ARIH2	3
UniProtKB:O95373	IPO7	11
UniProtKB:P37275	ZEB1	10
UniProtKB:P30542	ADORA1	1
UniProtKB:P57738	TCTA	3
UniProtKB:P10071	GLI3	7
UniProtKB:P10070	GLI2	2
UniProtKB:O95365	ZBTB7A	19
UniProtKB:P30530	AXL	19
UniProtKB:B7Z8K6	TRDC	14
UniProtKB:O95352	ATG7	3
UniProtKB:P30520	ADSS	1
UniProtKB:P84095	RHOG	11
UniProtKB:P30519	HMOX2	16
UniProtKB:P30511	HLA-F	6
UniProtKB:Q9UBI1	COMMD3	10
UniProtKB:Q6EIG7	CLEC6A	12
UniProtKB:P37231	PPARG	3
UniProtKB:Q9UBH0	IL36RN	2
UniProtKB:P84077	ARF1	1
UniProtKB:P0DP07	IGHV4-31	14
UniProtKB:P0DP08	IGHV4-38-2	14
UniProtKB:Q9UKI3	VPREB3	22
UniProtKB:P25815	S100P	4
UniProtKB:Q8NBS9	TXNDC5	6
UniProtKB:Q9NYJ8	TAB2	6
UniProtKB:Q9UBD3	XCL2	1
UniProtKB:P25800	LMO1	11
UniProtKB:Q9UBC7	GALP	19
UniProtKB:Q9UBC1	NFKBIL1	6
UniProtKB:Q9UBC0	ONECUT1	15
UniProtKB:P84022	SMAD3	15
UniProtKB:P07711	CTSL	9
UniProtKB:P40763	STAT3	17
UniProtKB:P05305	EDN1	6
UniProtKB:P22670	RFX1	19
UniProtKB:Q8NBL3	TMEM178A	2
UniProtKB:P0DOY3	IGLC3	22
UniProtKB:Q9UKW4	VAV3	1
UniProtKB:Q9H334	FOXP1	3
UniProtKB:P15538	CYP11B1	8
UniProtKB:P50990	CCT8	21
UniProtKB:P15531	NME1	17
UniProtKB:Q6P589	TNFAIP8L2	1
UniProtKB:P15529	CD46	1
UniProtKB:Q9UKZ4	TENM1	X
UniProtKB:Q96J02	ITCH	20
UniProtKB:P15516	HTN3	4
UniProtKB:P15515	HTN1	4
UniProtKB:Q9H2X3	CLEC4M	19
[truncated: 1,202 more rows]

## Sheet: Count-Analysis
Chromosome	PEG (n; HGNC)	Rel. contribution to PEG %)	GO:0002376 genes (n)	Repeated BCR/TCR gene segments*	Curated GO:00002376 genes (n)	Rel. contribution to GO:0002376 genes (%)	% GO:0002376/PEG	Normalised Contribution Index
1	2002	10.4347	337		337	11.5135	16.8332	1.10339		Curation BCR, TCR Gene Segments to genes					Key
2	1213	6.32232	201	48	153	5.2272	12.6134	0.826785		Select in sheet GO0002376:	Gene Segments (n)	Gene(n)	Excess repeats		BCR	B cell receptor
3	1040	5.42062	171		171	5.84216	16.4423	1.07777		IGK & Chr.2	49	1	48		TCR	T cell receptor
4	738	3.84655	110		110	3.75811	14.9051	0.977008							PEG	Protein-expressed gene
5	800	4.16971	130		130	3.75811	16.25	0.90129							Rel. contribution to PEG	(Number of PEG on a particular chromosome divided by the genome-wide number of PEG) x 100
6	1009	5.25904	200		200	6.83293	19.8216	1.29927							GO:0002376 genes	Genes annotated to ´Immune system process´ according to Amigo 2 (ref)
7	879	4.58147	188	61	127	4.33891	14.4482	0.947058		TRB & Chr.7	62	1	61		Rel. contribution to GO:00022376	(Number of GO:0002376 genes on a particular chromosome divided by the genome-wide number of GO:0002376 genes ) x 100
8	658	3.42958	112		112	3.82644	17.0213	1.11572							Normalised contribution index	Rel. contribition to GO:0002376/Rel. contribution to PEG; i.e. %GO:0002376/%PEG on a certain chromosome
9	753	3.92474	109		109	3.72395	14.4754	0.948841							*	*Total or median may has been corrected for PAR genes to avoid an inappropriate double impact of these genes.
10	713	3.71625	97		97	3.31397	13.6045	0.891752							S-W p	p value of the normality test according to Shapiro-Wilk
11	1271	6.62462	169		169	5.77383	13.2966	0.871571							SD	standard deviation
12	1003	5.22777	165		165	5.63717	16.4506	1.07831		IGH & Chr.14	66	1	65
13	313	1.6314	38		38	1.29826	12.1406	0.795795		TRA & Chr.14	48	1	47		Source S-Wp	http://www.statskingdom.com/320ShapiroWilk_2.html?utm_expid=.ySMaHkUJQY6lbyPUlQ_6Jg.1&utm_referrer=https%3A%2F%2Fwww.google.com%2F
14	596	3.10643	206	112	94	3.21148	15.7718	1.03382					112
15	566	2.95007	72		72	2.45986	12.7208	0.833831
16	813	4.23746	104		104	3.55313	12.7921	0.838503
17	1135	5.91577	194		194	6.62795	17.0925	1.12039
18	263	1.37079	38		38	1.29826	14.4487	0.947086
19	1383	7.20838	225		225	7.68705	16.269	1.0664
20	522	2.72073	97		97	3.31397	18.5824	1.21804
21	223	1.16231	28		28	0.956611	12.5561	0.823029
22	424	2.20994	113	45	68	2.3232	16.0377	1.05125		IGL NOT SIGL & Chr.22	46	1	45
X	841	4.3834	89		89	3.04066	10.5826	0.693674
Y	46	0.239758	4		4	0.136659	8.69565	0.569986
PAR	18	0.0938184	4		4	0.136659	22.2222	1.45663
TOTAL * (or median)	19186	(4.1)	3193	266	2927	(3.8)	(14.7)	(0.97)
ND excluded			8
TOTAL			3201
S-Wp chr. 1-XY	0.57	0.6	0.36		0.17	0.13	0.79	0.26
Distribution	normal	normal	normal		normal	normal	normal	normal
Mean	800	4.2	133		122	4.1	14.7	0.95
Median	777	4.1	126		110	3.8	14.7	0.9
SD	428	2	76		73	2.5	2.6	0.17
