# Supplementary material for: SeXY chromosomes and the immune system: reflections after a comparative study
Source: Biol Sex Differ. 2020 Jan 14;11:3. doi: 10.1186/s13293-019-0278-y (PMC6958619; doi:10.1186/s13293-019-0278-y)
Supplement: Supplementary file 6 — Additional file 6. Approach comparison. This Excel file contains 1 sheet that lists all X-linked immune genes detected by the three methods and shows per gene which method detected the gene. It formed the basis for Table 3 and Fig. 4. [file 13293_2019_278_MOESM6_ESM.xlsx]

## Sheet: Overlap Analysis
Gene	ISRG	LTEEG	GO	Doubt cases ISRG
AKAP17A	1	0	1			Key
ALAS2	0	0	1			1	Detected by the method
AP1S2	0	0	1	1		0	Not detected by the method
APEX2	1	0	0
APLN	0	0	1
ARHGAP4	1	1	0
ARHGEF6	1	0	0
ATP11C	0	0	1
ATP6AP1	0	0	1
ATP6AP2	0	0	1
ATP7A	0	0	1
BCAP31	0	0	1
BTK	1	1	1
CACNA1F	0	0	1
CCDC22	1	0	0
CD40LG	1	1	1
CD99	1	0	1
CD99L2	0	0	1
CENPI	0	1	0
CFP	1	1	1
CITED1	0	0	1
CRLF2	1	0	1
CSAG1	0	1	0
CSAG2	0	1	0
CSAG3	0	1	0
CSF2RA	1	0	0
CXCR3	1	1	1
CXorf21	1	1	0
CYBB	1	1	1
CYSLTR1	1	0	1
DDX3X	0	0	1	1
DNASE1L1	0	0	1
DOCK11	1	0	1
EDA	0	0	1
EFNB1	0	0	1
ELF4	1	0	1
ERCC6L	0	1	0
FAM3A	0	0	1
FAM9C	0	1	0
FLNA	0	0	1
FOXP3	1	1	1
FRMPD3	0	0	1
G6PD	0	0	1
GAB3	1	0	1
GATA1	0	0	1
GDPD2	0	1	0
GLA	0	0	1
GPC3	0	0	1
GPR174	1	1	1
GPR82	0	1	0
HMGB3	0	0	1
HPRT1	0	0	1
HUWE1	0	0	1
IGBP1	1	0	1
IKBKG	1	0	1
IL13RA1	1	0	0
IL13RA2	1	0	1
ILRAPL2	1	0	0
IL2RG	1	1	1
IL3RA	1	0	0
IL9R	1	0	0
IRAK1	1	0	1
ITIH6	0	1	0
ITM2A	1	1	1
KIF4A	0	1	1
L1CAM	0	0	1
LAMP2	0	0	1
LDOC1	0	0	1
MAGT1	0	0	1
MID1	0	0	1
MID2	0	0	1
MOSPD2	0	0	1	1
MPP1	1	0	1
MSL3	1	0	0
MSN	1	0	1
NKAP	1	0	1
NLGN4X	0	1	0
NLRP2B	0	0	1
NONO	0	0	1	1
NOX1	1	0	0
NXT2	1	0	0
OPN1MW	0	1	0
OTUD5	1	0	0
P2RY10	1	1	0
P2RY8	1	1	0
PAK3	0	0	1
PDZD11	0	0	1
PGRMC1	0	0	1
PIM2	1	1	0
PIR	0	0	1
PQBP1	0	0	1
PRDX4	0	0	1
PRKX	0	0	1
PSMD10	0	0	1
RAB33A	0	0	1
RAB9B	0	0	1
RAP2C	0	0	1
RENBP	0	1	0
RPL39	0	1	1
RPS6KA3	0	0	1	1
RTL8C	0	0	1
SASH3	1	1	1
SEPTIN6	1	1	0
SH2D1A	1	1	1
SH3KBP1	1	0	1
SLC7A3	0	1	0
SOWAHD	0	1	0
TAB3	1	0	1
TAZ	0	0	1	1
TENM1	0	0	1
TFE3	1	0	1
TIMP1	0	1	0
TLR7	1	0	1
TLR8	1	1	1
TMSB4X	1	0	0
TSC22D3	1	0	1
TSPAN6	0	0	1
VAMP7	1	0	1
VEGFD	0	0	1
VSIG4	1	0	1
WAS	1	1	1
XG	0	0	1
XIAP	0	0	1	1
ZBTB33	1	0	0
124	54	36	89	7
