# Supplementary material for: SeXY chromosomes and the immune system: reflections after a comparative study
Source: Biol Sex Differ. 2020 Jan 14;11:3. doi: 10.1186/s13293-019-0278-y (PMC6958619; doi:10.1186/s13293-019-0278-y)
Supplement: Supplementary file 7 — Additional file 7. ISRG expression bias summary. This Excel file contains 1 sheet that corresponds with Table 4 within the main text and provides the specifications of Table 4. [file 13293_2019_278_MOESM7_ESM.xlsx]

## Sheet: XY-ISRG XCI-SexBias
ISRG	XCI status		sex-bias expr
		M	F	SN	H/U	Total		Source:	Tukiainen Nature 2017 (ref 27)
PAR1	E	AKAP17A			CRLF2			Key
		CD99						M	Male-biased expression
		CSF2RA						F	Female-biased expression
		IL3RA						SN	Sex-neutral expression
		P2RY8						H/U	Unknown
		5	0	0	1	6		E	Escape from XCI
PAR2	S	IL9R		VAMP7				S	Subject to XCI
		1	0	1	0	2		VE	Variable escape from XCI
Non-PAR X	VE	CD40LG	ARHGAP4	GPR174				D/U	Diverse/Unknown XCI status
			CXorf21	IL1RAPL2				E/NA	Escape for X-linked; Not applicable for Y-linked
			VSIG4	MSL3
				NOX1
				P2RY10
				SH2D1A
				WAS
		1	3	7	0	11
Non-PAR X	S	TFE3	CFP	APEX2	MPP1
			DOCK11	ARHGEF6
			ELF4	BTK
			GAB3	CCDC22
			MSN	CXCR3
			NKAP	CYBB
			SEPT6	CYSLTR1
			SH3KBP1	FOXP3
				IGBP1
				IKBKG
				IL13RA1
				IRAK1
				ITM2A
				NXT2
				OTUD5
				PIM2
				SASH3
				TAB3
				TLR7
				TSC22D3
				ZBTB33
		1	8	21	1	31
Non-PAR X	D/U	TMSB4X		IL13RA2
				IL2RG
				TLR8
		1	0	3	0	4
TOTAL		9	11	32	2	54
Non-PAR X/Y	E/NA	DDX3Y		(DDX3X)
		KDM5D		(KDM5C)
		2	0	2	0	2
TOTAL						57
